# Supplementary material for: Independent genetic basis of meiotic crossover positioning and interference in domestic pigs
Source: Sci Rep. 2025 Mar 18;15:9260. doi: 10.1038/s41598-025-93003-7 (PMC11920276; doi:10.1038/s41598-025-93003-7)
Supplement: Supplementary file 2 — Supplementary Material 2 [file 41598_2025_93003_MOESM2_ESM.csv]

TRAIT	CHR	SNP	BP	A1	A2	AF1	B	SE	P
A. Crossover Count	1	AX-116120018	88682309	C	T	0.336528	-0.384658	0.0651188	3.48E-09
A. Crossover Count	1	AX-116120036	88737848	G	A	0.338126	-0.379803	0.0648853	4.81E-09
A. Crossover Count	1	AX-116701658	88822510	C	T	0.334611	-0.379965	0.0650025	5.05E-09
A. Crossover Count	1	AX-116120062	88814388	G	A	0.334292	-0.377721	0.0650322	6.31E-09
A. Crossover Count	1	AX-116120011	88661443	T	G	0.341534	-0.37623	0.0649514	6.94E-09
A. Crossover Count	1	AX-116120033	88721874	A	G	0.341534	-0.37623	0.0649514	6.94E-09
A. Crossover Count	1	AX-116120022	88693196	G	T	0.348456	-0.368629	0.063944	8.17E-09
A. Crossover Count	1	AX-116120015	88676241	T	G	0.341001	-0.37321	0.0650512	9.63E-09
A. Crossover Count	1	AX-116120382	89942385	G	A	0.337061	-0.368694	0.0649422	1.37E-08
A. Crossover Count	1	AX-116120384	89947763	C	T	0.336954	-0.368502	0.0649373	1.39E-08
A. Crossover Count	1	AX-116120389	89967590	G	A	0.336954	-0.368502	0.0649373	1.39E-08
A. Crossover Count	1	AX-116120390	89971537	G	A	0.338978	-0.36643	0.0647743	1.54E-08
A. Crossover Count	1	AX-116119656	87269232	G	A	0.34345	-0.361682	0.0640327	1.62E-08
A. Crossover Count	1	AX-116119664	87313739	C	A	0.346113	-0.35916	0.0639269	1.93E-08
A. Crossover Count	1	AX-116119654	87265184	G	A	0.346645	-0.358792	0.0639063	1.97E-08
A. Crossover Count	1	AX-116119655	87267077	G	A	0.346645	-0.358792	0.0639063	1.97E-08
A. Crossover Count	1	AX-116119657	87271498	C	T	0.346645	-0.358792	0.0639063	1.97E-08
A. Crossover Count	1	AX-116120067	88829301	A	G	0.329712	-0.361635	0.0644425	2.00E-08
A. Crossover Count	1	AX-116119835	88051896	C	T	0.322471	-0.355361	0.0637701	2.51E-08
A. Crossover Count	1	AX-116701655	88748738	T	C	0.341747	-0.360012	0.0648845	2.88E-08
A. Crossover Count	1	AX-116120388	89964989	T	G	0.341214	-0.359957	0.0649166	2.94E-08
A. Crossover Count	1	AX-116120017	88680438	T	G	0.347604	-0.356054	0.0643877	3.21E-08
A. Crossover Count	1	AX-116701661	88846385	C	T	0.335037	-0.356107	0.0648731	4.04E-08
A. Crossover Count	1	AX-116120383	89947705	G	A	0.320554	-0.360316	0.0657147	4.18E-08
A. Crossover Count	1	AX-116120386	89958481	T	C	0.334185	-0.352296	0.0649772	5.90E-08
A. Crossover Count	1	AX-116701586	86986242	C	T	0.34771	-0.34621	0.0638673	5.93E-08
A. Crossover Count	1	AX-116119817	87991325	G	C	0.346006	-0.345317	0.0637662	6.12E-08
A. Crossover Count	1	AX-116119914	88348145	C	A	0.359318	-0.345254	0.0637661	6.15E-08
A. Crossover Count	1	AX-116119920	88379273	G	A	0.336528	-0.350219	0.0647848	6.45E-08
A. Crossover Count	1	AX-116120023	88693919	C	T	0.330351	-0.353853	0.0654844	6.53E-08
A. Crossover Count	1	AX-116119923	88325372	C	T	0.335676	-0.349293	0.0647662	6.92E-08
A. Crossover Count	1	AX-116119811	87972728	C	T	0.347391	-0.341063	0.0637193	8.67E-08
A. Crossover Count	6	AX-116279285	28699461	A	G	0.194249	0.449563	0.0755106	2.62E-09
A. Crossover Count	6	AX-116279147	28051609	G	A	0.19606	0.441622	0.0744171	2.95E-09
A. Crossover Count	6	AX-116686832	28161781	G	A	0.189989	0.442957	0.0755214	4.48E-09
A. Crossover Count	6	AX-116279206	28157304	C	T	0.189883	0.440449	0.07554	5.52E-09
A. Crossover Count	6	AX-116775081	28136003	A	G	0.194675	0.440434	0.0755449	5.54E-09
A. Crossover Count	6	AX-116279178	28167726	C	T	0.18935	0.440647	0.0756183	5.63E-09
A. Crossover Count	6	AX-116279284	28739228	A	G	0.187966	0.445783	0.0766065	5.92E-09
A. Crossover Count	6	AX-116279205	28152102	C	T	0.189563	0.439298	0.0755358	6.04E-09
A. Crossover Count	6	AX-116848963	28722788	T	G	0.19148	0.440251	0.0758828	6.56E-09
A. Crossover Count	6	AX-116848960	28242248	C	T	0.183387	0.445509	0.0769346	7.01E-09
A. Crossover Count	6	AX-116279180	28178657	T	C	0.195101	0.432945	0.074783	7.07E-09
A. Crossover Count	6	AX-116777966	28740699	T	C	0.192013	0.436131	0.0758749	9.03E-09
A. Crossover Count	6	AX-116279259	28746932	A	G	0.192013	0.436131	0.0758749	9.03E-09
A. Crossover Count	6	AX-116777968	28738984	T	C	0.199468	0.432614	0.0754055	9.63E-09
A. Crossover Count	6	AX-116279263	28759049	T	C	0.191906	0.434156	0.0758955	1.06E-08
A. Crossover Count	6	AX-116775083	28397432	T	C	0.204686	0.42704	0.0747606	1.12E-08
A. Crossover Count	6	AX-116279181	28179049	G	A	0.190415	0.430658	0.0755213	1.18E-08
A. Crossover Count	6	AX-116279152	28069335	A	C	0.19148	0.428357	0.0753925	1.33E-08
A. Crossover Count	6	AX-116279157	28082068	T	C	0.192332	0.429805	0.0756616	1.34E-08
A. Crossover Count	6	AX-116279271	28779874	T	G	0.191906	0.427266	0.0753456	1.42E-08
A. Crossover Count	6	AX-116279122	27948691	A	G	0.193291	0.42716	0.0754928	1.53E-08
A. Crossover Count	6	AX-116279215	28482206	T	C	0.191374	0.428306	0.0757637	1.58E-08
A. Crossover Count	6	AX-116279212	28493749	T	G	0.191374	0.428306	0.0757637	1.58E-08
A. Crossover Count	6	AX-116279210	28503076	A	G	0.191374	0.428306	0.0757637	1.58E-08
A. Crossover Count	6	AX-116279209	28507165	A	G	0.191374	0.428306	0.0757637	1.58E-08
A. Crossover Count	6	AX-116652276	28514322	A	G	0.191374	0.428306	0.0757637	1.58E-08
A. Crossover Count	6	AX-116279252	28375226	A	G	0.189989	0.426992	0.0756099	1.63E-08
A. Crossover Count	6	AX-116279171	28128240	G	A	0.193717	0.424299	0.0752187	1.69E-08
A. Crossover Count	6	AX-116279251	28377016	A	G	0.190096	0.426427	0.075627	1.71E-08
A. Crossover Count	6	AX-116768644	28503697	T	C	0.191267	0.425736	0.0757791	1.93E-08
A. Crossover Count	6	AX-116279211	28498142	T	C	0.191906	0.425189	0.0757084	1.95E-08
A. Crossover Count	6	AX-116279156	28081904	T	C	0.192652	0.422295	0.0754099	2.14E-08
A. Crossover Count	6	AX-116652277	28517897	T	C	0.191374	0.424388	0.0757986	2.16E-08
A. Crossover Count	6	AX-116279232	28435547	C	T	0.186688	0.427121	0.0763078	2.18E-08
A. Crossover Count	6	AX-116279249	28382048	A	G	0.190841	0.422295	0.0755382	2.26E-08
A. Crossover Count	6	AX-116777965	28372224	G	T	0.187433	0.432451	0.0774626	2.37E-08
A. Crossover Count	6	AX-116279118	27939097	T	C	0.192439	0.421826	0.0755842	2.39E-08
A. Crossover Count	6	AX-116279161	28096004	A	G	0.193397	0.421137	0.0754755	2.41E-08
A. Crossover Count	6	AX-116279233	28433771	A	G	0.191161	0.422647	0.0757507	2.41E-08
A. Crossover Count	6	AX-116279297	28659464	A	G	0.193184	0.422299	0.0757297	2.46E-08
A. Crossover Count	6	AX-116279173	28132948	G	A	0.192971	0.420405	0.0754075	2.47E-08
A. Crossover Count	6	AX-116652280	28527795	A	G	0.192332	0.421899	0.0757	2.50E-08
A. Crossover Count	6	AX-116279172	28131213	G	T	0.192758	0.418416	0.0754206	2.89E-08
A. Crossover Count	6	AX-116279218	28475674	A	G	0.191267	0.420031	0.0757713	2.97E-08
A. Crossover Count	6	AX-116279324	28566186	T	C	0.1918	0.420048	0.0757931	2.99E-08
A. Crossover Count	6	AX-116279170	28122148	G	A	0.190628	0.41877	0.0755755	3.01E-08
A. Crossover Count	6	AX-116279228	28446188	A	G	0.192439	0.417849	0.0754836	3.10E-08
A. Crossover Count	6	AX-116279279	28725253	T	C	0.202662	0.410523	0.0742254	3.19E-08
A. Crossover Count	6	AX-116848962	28371225	T	C	0.189989	0.418555	0.0757488	3.28E-08
A. Crossover Count	6	AX-116279174	28138582	C	T	0.211821	0.406461	0.0736719	3.44E-08
A. Crossover Count	6	AX-116279253	28366923	A	G	0.191693	0.41648	0.0757572	3.85E-08
A. Crossover Count	6	AX-116279184	28190231	A	G	0.193823	0.414265	0.075423	3.96E-08
A. Crossover Count	6	AX-116661881	28286336	T	G	0.191054	0.417093	0.075948	3.98E-08
A. Crossover Count	6	AX-116279158	28085672	G	A	0.188605	0.418269	0.076206	4.05E-08
A. Crossover Count	6	AX-116279162	28099660	T	G	0.193397	0.413399	0.0754014	4.19E-08
A. Crossover Count	6	AX-116279276	28717713	G	A	0.187753	0.418493	0.0763523	4.23E-08
A. Crossover Count	6	AX-116279277	28704383	G	A	0.189137	0.41855	0.0764012	4.29E-08
A. Crossover Count	6	AX-116279108	27904101	A	G	0.193078	0.413584	0.0755185	4.34E-08
A. Crossover Count	6	AX-116279179	28173670	G	A	0.250053	0.383122	0.0700093	4.44E-08
A. Crossover Count	6	AX-116279301	28646361	T	C	0.192652	0.414858	0.0758133	4.45E-08
A. Crossover Count	6	AX-116777960	27876647	T	G	0.193291	0.412363	0.0755759	4.86E-08
A. Crossover Count	6	AX-116848961	28449834	T	C	0.192865	0.411623	0.0754732	4.93E-08
A. Crossover Count	6	AX-116279191	28246712	T	C	0.201917	0.4078	0.0747882	4.96E-08
A. Crossover Count	6	AX-116279200	28210688	G	A	0.180192	0.419802	0.0771121	5.21E-08
A. Crossover Count	6	AX-116279106	27897574	A	G	0.192971	0.411012	0.0755326	5.28E-08
A. Crossover Count	6	AX-116279109	27906161	A	G	0.194036	0.409095	0.0753694	5.70E-08
A. Crossover Count	6	AX-116279288	28685915	C	A	0.202662	0.404263	0.0744805	5.71E-08
A. Crossover Count	6	AX-116279124	27952942	G	A	0.189883	0.412359	0.0759806	5.73E-08
A. Crossover Count	6	AX-116279125	27956661	C	T	0.189883	0.412359	0.0759806	5.73E-08
A. Crossover Count	6	AX-116279164	28104441	A	G	0.191693	0.410507	0.0756902	5.84E-08
A. Crossover Count	6	AX-116777961	27853835	T	C	0.193184	0.409786	0.0755899	5.92E-08
A. Crossover Count	6	AX-116279093	27871748	A	G	0.193184	0.409786	0.0755899	5.92E-08
A. Crossover Count	6	AX-116279104	27879328	T	C	0.193184	0.409786	0.0755899	5.92E-08
A. Crossover Count	6	AX-116279314	28601545	C	T	0.18967	0.410367	0.0759401	6.52E-08
A. Crossover Count	6	AX-116279129	27969943	C	T	0.190628	0.410216	0.0759434	6.60E-08
A. Crossover Count	6	AX-116279267	28769363	C	T	0.197125	0.403414	0.0748073	6.94E-08
A. Crossover Count	6	WU_10.2_6_25364518	28097428	G	A	0.192545	0.40632	0.0754063	7.11E-08
A. Crossover Count	6	AX-116661883	28280563	A	G	0.220234	0.391626	0.0728436	7.61E-08
A. Crossover Count	6	AX-116279317	28590191	G	A	0.190309	0.407078	0.0757461	7.69E-08
A. Crossover Count	6	AX-116279168	28117449	G	A	0.18967	0.406788	0.0757024	7.72E-08
A. Crossover Count	6	AX-116279250	28379880	C	T	0.186688	0.408018	0.0760063	7.95E-08
A. Crossover Count	6	AX-116279126	27958820	C	T	0.189989	0.407323	0.0759615	8.22E-08
A. Crossover Count	6	WU_10.2_6_25270384	28003483	C	A	0.192652	0.404108	0.0754018	8.35E-08
A. Crossover Count	6	AX-116279140	28024243	A	G	0.192652	0.404108	0.0754018	8.35E-08
A. Crossover Count	6	WU_10.2_6_25856981	28763810	G	A	0.192013	0.404573	0.0755409	8.52E-08
A. Crossover Count	6	AX-116652284	28546422	C	T	0.189457	0.4067	0.0759865	8.69E-08
A. Crossover Count	6	AX-116279107	27899607	C	T	0.1918	0.40416	0.0755293	8.75E-08
A. Crossover Count	6	AX-116302117	137764455	A	G	0.24558	0.410498	0.076454	7.91E-08
A. Crossover Count	7	AX-116325280	78531203	T	C	0.385197	0.434142	0.063158	6.25E-12
A. Crossover Count	7	AX-116325275	78506461	G	A	0.377636	0.424912	0.0635481	2.29E-11
A. Crossover Count	7	AX-116325279	78527555	G	T	0.377636	0.424912	0.0635481	2.29E-11
A. Crossover Count	7	AX-116325283	78540561	C	T	0.377636	0.424912	0.0635481	2.29E-11
A. Crossover Count	7	AX-116325270	78482828	G	T	0.392226	0.412091	0.0621752	3.41E-11
A. Crossover Count	7	AX-116774230	78520314	A	G	0.381363	0.418547	0.0633727	3.99E-11
A. Crossover Count	7	AX-116325269	78480645	C	A	0.390096	0.408364	0.0624161	6.05E-11
A. Crossover Count	7	AX-116325284	78545981	A	G	0.378914	0.414693	0.0635224	6.65E-11
A. Crossover Count	7	AX-116325289	78583627	G	A	0.340149	0.404682	0.0647667	4.15E-10
A. Crossover Count	7	AX-116321941	61846721	C	A	0.0361022	0.988117	0.158161	4.17E-10
A. Crossover Count	7	AX-116323771	70906498	A	G	0.279233	0.424638	0.0684651	5.57E-10
A. Crossover Count	7	AX-116321761	60841183	T	C	0.0376997	0.945492	0.154094	8.47E-10
A. Crossover Count	7	AX-116325691	80435990	G	A	0.416613	0.381561	0.0624797	1.02E-09
A. Crossover Count	7	AX-116325692	80437744	T	C	0.41885	0.379767	0.0623236	1.10E-09
A. Crossover Count	7	AX-116773563	82128375	G	T	0.42886	0.372139	0.0613498	1.31E-09
A. Crossover Count	7	AX-116323779	70935174	C	T	0.273589	0.414707	0.0685899	1.48E-09
A. Crossover Count	7	AX-116325288	78577955	A	G	0.409691	0.371197	0.0618412	1.94E-09
A. Crossover Count	7	AX-116323798	71003247	T	C	0.2836	0.408788	0.0687244	2.71E-09
A. Crossover Count	7	AX-116322171	63013579	C	T	0.0434505	0.851248	0.144126	3.50E-09
A. Crossover Count	7	AX-116689531	70886131	A	G	0.278914	0.402484	0.0683901	3.98E-09
A. Crossover Count	7	AX-116321088	56540760	T	C	0.0744409	0.664009	0.112907	4.08E-09
A. Crossover Count	7	AX-116321175	57169410	C	A	0.0748669	0.656203	0.111886	4.49E-09
A. Crossover Count	7	AX-116641312	78180445	C	T	0.389776	0.364683	0.0623816	5.03E-09
A. Crossover Count	7	AX-116321799	61114585	A	C	0.0414271	0.884102	0.151692	5.60E-09
A. Crossover Count	7	AX-116323773	70913885	A	C	0.293291	0.394666	0.0682526	7.36E-09
A. Crossover Count	7	AX-116808554	81608334	T	C	0.0808307	0.627045	0.108454	7.40E-09
A. Crossover Count	7	AX-116321749	60684188	G	A	0.0528222	0.772295	0.133918	8.07E-09
A. Crossover Count	7	AX-116325064	76870207	T	G	0.356869	0.36206	0.0630084	9.13E-09
A. Crossover Count	7	AX-116325065	76874981	A	G	0.356869	0.36206	0.0630084	9.13E-09
A. Crossover Count	7	AX-116326656	84752742	A	G	0.415229	0.347212	0.0605398	9.74E-09
A. Crossover Count	7	AX-116323329	68460347	C	T	0.304366	0.376783	0.0659111	1.09E-08
A. Crossover Count	7	AX-116778527	82931033	T	C	0.415442	0.350706	0.061383	1.11E-08
A. Crossover Count	7	AX-116632646	84831889	A	G	0.396166	0.351349	0.0616876	1.23E-08
A. Crossover Count	7	AX-116325061	76856400	C	T	0.354207	0.360447	0.0633167	1.25E-08
A. Crossover Count	7	AX-116325063	76869908	G	A	0.354207	0.360447	0.0633167	1.25E-08
A. Crossover Count	7	AX-116325700	80485411	C	G	0.459531	0.348407	0.06124	1.28E-08
A. Crossover Count	7	AX-116321834	61274247	C	T	0.0504792	0.751444	0.132728	1.50E-08
A. Crossover Count	7	AX-116631269	78252147	G	A	0.414803	0.352053	0.0622367	1.54E-08
A. Crossover Count	7	AX-116323799	71008434	T	C	0.3	0.381787	0.0677568	1.75E-08
A. Crossover Count	7	AX-116323669	70356953	A	G	0.0522897	0.755101	0.134247	1.86E-08
A. Crossover Count	7	AX-116323673	70422273	T	C	0.0522897	0.755101	0.134247	1.86E-08
A. Crossover Count	7	AX-116323675	70432770	A	G	0.0522897	0.755101	0.134247	1.86E-08
A. Crossover Count	7	AX-116323677	70439665	G	A	0.0522897	0.755101	0.134247	1.86E-08
A. Crossover Count	7	AX-116323680	70470840	A	G	0.0522897	0.755101	0.134247	1.86E-08
A. Crossover Count	7	AX-116323687	70501707	G	A	0.0522897	0.755101	0.134247	1.86E-08
A. Crossover Count	7	AX-116772362	73671674	A	G	0.574547	-0.332192	0.0591496	1.95E-08
A. Crossover Count	7	AX-116325701	80488700	T	C	0.462087	0.340689	0.0609362	2.26E-08
A. Crossover Count	7	AX-116640697	68591008	T	C	0.305325	0.366758	0.0659964	2.74E-08
A. Crossover Count	7	AX-116325087	77178821	A	C	0.323429	0.348514	0.0628408	2.92E-08
A. Crossover Count	7	AX-116323758	70852518	C	T	0.276997	0.377923	0.0683434	3.21E-08
A. Crossover Count	7	AX-116321709	60282898	C	T	0.0561235	0.715267	0.13023	3.97E-08
A. Crossover Count	7	ASGA0034804	85068543	G	A	0.420447	0.332911	0.0607583	4.27E-08
A. Crossover Count	7	AX-116326738	85074671	G	A	0.420447	0.332911	0.0607583	4.27E-08
A. Crossover Count	7	INRA0026981	85076651	G	A	0.420447	0.332911	0.0607583	4.27E-08
A. Crossover Count	7	AX-116323007	67000053	A	G	0.0554846	0.716757	0.130885	4.34E-08
A. Crossover Count	7	AX-116323718	70676571	A	G	0.0526092	0.73362	0.134077	4.46E-08
A. Crossover Count	7	AX-116849591	70427193	C	T	0.0436635	0.78472	0.14369	4.73E-08
A. Crossover Count	7	AX-116326221	82914242	A	G	0.428435	0.336794	0.062036	5.67E-08
A. Crossover Count	7	AX-116322751	65654357	C	T	0.086262	0.575051	0.105998	5.79E-08
A. Crossover Count	7	AX-116323005	66987155	A	G	0.295101	0.36168	0.0666912	5.85E-08
A. Crossover Count	7	AX-116752317	80469999	C	G	0.499468	0.331682	0.0612417	6.10E-08
A. Crossover Count	7	AX-116323216	68071762	C	T	0.276145	0.371229	0.0685803	6.20E-08
A. Crossover Count	7	AX-116323765	70882341	T	A	0.281896	0.368577	0.0681097	6.25E-08
A. Crossover Count	7	AX-116783036	85171894	A	T	0.417572	0.327556	0.0605379	6.28E-08
A. Crossover Count	7	AX-116803129	85007782	C	T	0.452396	-0.334328	0.0618127	6.35E-08
A. Crossover Count	7	AX-116326197	82819013	A	G	0.378914	0.337607	0.0625091	6.63E-08
A. Crossover Count	7	AX-116325707	80508947	C	T	0.459425	0.331379	0.0614324	6.88E-08
A. Crossover Count	7	AX-116783037	85170059	C	T	0.40639	0.327723	0.0608519	7.22E-08
A. Crossover Count	7	AX-116323212	68055117	T	C	0.278701	0.368048	0.0683615	7.29E-08
A. Crossover Count	7	AX-116326772	85176285	T	C	0.381896	0.335019	0.0622692	7.44E-08
A. Crossover Count	7	AX-116321706	60271275	T	C	0.0580405	0.689543	0.128248	7.59E-08
A. Crossover Count	7	AX-116325688	80426027	G	A	0.0946752	0.549077	0.102213	7.79E-08
A. Crossover Count	8	AX-116336194	164462	A	G	0.287433	-1.38894	0.0686426	4.88E-91
A. Crossover Count	8	WU_10.2_8_20236	244327	A	G	0.287433	-1.38894	0.0686426	4.88E-91
A. Crossover Count	8	WU_10.2_8_36119	226298	A	G	0.287646	-1.38732	0.0686369	7.60E-91
A. Crossover Count	8	AX-116336223	75256	A	G	0.287327	-1.3878	0.0686834	8.70E-91
A. Crossover Count	8	AX-116336167	245038	A	G	0.287327	-1.3878	0.0686834	8.70E-91
A. Crossover Count	8	AX-116336163	256579	A	G	0.294249	-1.37976	0.0683722	1.46E-90
A. Crossover Count	8	AX-116336184	188553	G	A	0.289031	-1.38247	0.0687598	6.56E-90
A. Crossover Count	8	AX-116336192	170071	A	G	0.289244	-1.38099	0.068724	8.21E-90
A. Crossover Count	8	AX-116336203	139384	G	T	0.288924	-1.38131	0.0688003	1.17E-89
A. Crossover Count	8	AX-116336204	135808	C	T	0.289031	-1.38058	0.0687842	1.32E-89
A. Crossover Count	8	AX-116634709	295486	C	T	0.288924	-1.37884	0.0687491	1.79E-89
A. Crossover Count	8	WU_10.2_8_124856	144352	G	A	0.286049	-1.37669	0.0687005	2.52E-89
A. Crossover Count	8	AX-116336200	148311	A	G	0.29148	-1.37058	0.0686963	1.46E-88
A. Crossover Count	8	AX-116336199	151593	A	G	0.29148	-1.37058	0.0686963	1.46E-88
A. Crossover Count	8	AX-116336197	158404	A	G	0.29148	-1.37058	0.0686963	1.46E-88
A. Crossover Count	8	AX-116336196	159643	T	C	0.29148	-1.37058	0.0686963	1.46E-88
A. Crossover Count	8	AX-116336191	172050	T	C	0.29148	-1.37058	0.0686963	1.46E-88
A. Crossover Count	8	AX-116336190	175074	A	G	0.29148	-1.37058	0.0686963	1.46E-88
A. Crossover Count	8	AX-116336185	185637	A	G	0.29148	-1.37058	0.0686963	1.46E-88
A. Crossover Count	8	AX-116800087	191299	T	C	0.29148	-1.37058	0.0686963	1.46E-88
A. Crossover Count	8	AX-116336183	194378	A	G	0.29148	-1.37058	0.0686963	1.46E-88
A. Crossover Count	8	AX-116769039	133278	A	G	0.291374	-1.36941	0.0687369	2.59E-88
A. Crossover Count	8	AX-116336166	248035	T	C	0.291374	-1.36941	0.0687369	2.59E-88
A. Crossover Count	8	AX-116634720	341174	T	G	0.290415	-1.36498	0.0685527	3.24E-88
A. Crossover Count	8	AX-116336205	132002	A	G	0.291054	-1.36292	0.068727	1.61E-87
A. Crossover Count	8	AX-116336189	176204	G	A	0.285623	-1.36494	0.0689236	2.76E-87
A. Crossover Count	8	AX-116336220	89872	C	T	0.267625	-1.37291	0.0705252	2.09E-84
A. Crossover Count	8	AX-116336198	154731	A	G	0.315122	-1.28793	0.0663754	7.18E-84
A. Crossover Count	8	AX-116336210	110732	T	G	0.291161	-1.33365	0.0688644	1.49E-83
A. Crossover Count	8	AX-116336214	122717	G	A	0.282428	-1.33655	0.0694634	1.68E-82
A. Crossover Count	8	AX-116336207	103907	A	G	0.291906	-1.31064	0.0685558	1.79E-81
A. Crossover Count	8	AX-116336187	180767	T	C	0.306709	-1.29659	0.0678878	2.57E-81
A. Crossover Count	8	WU_10.2_8_334743	816084	C	A	0.370181	-1.20572	0.0632093	4.07E-81
A. Crossover Count	8	AX-116760844	802955	C	T	0.369436	-1.20322	0.0632566	1.14E-80
A. Crossover Count	8	AX-116336249	814123	G	A	0.369436	-1.20322	0.0632566	1.14E-80
A. Crossover Count	8	AX-116635909	794886	C	T	0.369116	-1.20093	0.0633251	3.35E-80
A. Crossover Count	8	AX-116652719	562791	C	T	0.37295	-1.19595	0.0631575	5.76E-80
A. Crossover Count	8	AX-116638758	700393	G	A	0.371991	-1.19261	0.0631016	1.14E-79
A. Crossover Count	8	AX-116652717	569329	T	C	0.376464	-1.19255	0.0631226	1.31E-79
A. Crossover Count	8	AX-116760845	805816	T	C	0.373482	-1.18809	0.0630714	3.74E-79
A. Crossover Count	8	AX-116336243	828049	C	T	0.37082	-1.19397	0.063427	4.77E-79
A. Crossover Count	8	AX-116336201	144871	T	C	0.382428	-1.18412	0.0630018	8.29E-79
A. Crossover Count	8	AX-116336245	823660	T	G	0.374334	-1.18431	0.0630469	1.01E-78
A. Crossover Count	8	AX-116634712	306301	T	G	0.301278	-1.27548	0.0679864	1.58E-78
A. Crossover Count	8	WU_10.2_8_568798	1114659	A	G	0.374654	-1.18596	0.0632533	1.96E-78
A. Crossover Count	8	WU_10.2_8_465122	1080335	G	A	0.374973	-1.18557	0.0632585	2.26E-78
A. Crossover Count	8	AX-116336236	845575	A	G	0.375932	-1.17689	0.0628141	2.52E-78
A. Crossover Count	8	AX-116690399	1305983	T	C	0.374228	-1.18531	0.0633286	3.62E-78
A. Crossover Count	8	AX-116336305	1134980	C	T	0.373589	-1.18051	0.0634274	2.57E-77
A. Crossover Count	8	AX-116336306	1137192	C	T	0.373589	-1.18051	0.0634274	2.57E-77
A. Crossover Count	8	AX-116336312	1158019	G	A	0.373589	-1.1742	0.0632757	7.16E-77
A. Crossover Count	8	AX-116760849	1148839	C	A	0.373163	-1.17176	0.0633541	2.25E-76
A. Crossover Count	8	AX-116336309	1152623	C	T	0.373163	-1.17176	0.0633541	2.25E-76
A. Crossover Count	8	AX-116652715	574229	G	A	0.370927	-1.16485	0.0631985	7.32E-76
A. Crossover Count	8	AX-116336303	1128749	T	C	0.377103	-1.16519	0.0632715	9.82E-76
A. Crossover Count	8	AX-116763874	1080275	A	G	0.374228	-1.16097	0.063228	2.66E-75
A. Crossover Count	8	AX-116336318	1044824	C	T	0.370181	-1.16525	0.0635088	3.44E-75
A. Crossover Count	8	AX-116336349	1250386	G	A	0.375506	-1.16193	0.0633546	3.96E-75
A. Crossover Count	8	AX-116336233	854267	A	G	0.376571	-1.15396	0.0629324	4.23E-75
A. Crossover Count	8	AX-116336366	1305626	A	G	0.375612	-1.16047	0.0633243	5.15E-75
A. Crossover Count	8	AX-116336242	829401	T	C	0.388392	-1.14608	0.062722	1.37E-74
A. Crossover Count	8	AX-116336361	1290409	G	A	0.374015	-1.15326	0.0633996	6.15E-74
A. Crossover Count	8	AX-116336323	1057722	A	G	0.375399	-1.14186	0.063267	8.15E-73
A. Crossover Count	8	AX-116760850	1278271	T	G	0.375719	-1.14062	0.0633377	1.67E-72
A. Crossover Count	8	AX-116336324	1059389	T	C	0.376358	-1.14001	0.063402	2.76E-72
A. Crossover Count	8	AX-116760846	1007320	A	G	0.384878	-1.12814	0.0627736	3.25E-72
A. Crossover Count	8	AX-116336211	112674	A	G	0.315442	-1.22414	0.0683911	1.20E-71
A. Crossover Count	8	AX-116336289	1085025	A	G	0.395421	-1.12126	0.0629762	6.52E-71
A. Crossover Count	8	AX-116336304	1131257	T	G	0.386475	-1.12944	0.0634754	7.96E-71
A. Crossover Count	8	AX-116336310	1152738	G	A	0.365495	-1.12664	0.0637232	5.95E-70
A. Crossover Count	8	AX-116336170	232725	A	G	0.311821	-1.19493	0.0676694	8.78E-70
A. Crossover Count	8	AX-116336333	1183016	T	C	0.377742	-1.1094	0.0629506	1.63E-69
A. Crossover Count	8	AX-116336337	1197996	C	T	0.373376	-1.10313	0.063351	6.57E-68
A. Crossover Count	8	AX-116336212	114652	C	T	0.368797	-1.10227	0.0633928	1.02E-67
A. Crossover Count	8	AX-116336555	1914306	T	C	0.403621	-1.07229	0.0621349	9.83E-67
A. Crossover Count	8	AX-116752502	1433110	G	A	0.401065	-1.05398	0.0620276	9.39E-65
A. Crossover Count	8	AX-116336418	1482116	C	T	0.401065	-1.0546	0.0621179	1.21E-64
A. Crossover Count	8	AX-116336405	1440317	C	T	0.400852	-1.05341	0.062127	1.75E-64
A. Crossover Count	8	AX-116336371	1332330	T	C	0.409585	-1.04547	0.0616728	1.87E-64
A. Crossover Count	8	AX-116336342	1218782	C	A	0.383387	-1.06195	0.0626749	2.14E-64
A. Crossover Count	8	AX-116336416	1478869	T	C	0.404792	-1.04142	0.0619564	2.10E-63
A. Crossover Count	8	AX-116336360	1287121	G	A	0.392332	-1.0355	0.0616502	2.60E-63
A. Crossover Count	8	AX-116336419	1485175	G	C	0.397764	-1.04305	0.0622267	4.62E-63
A. Crossover Count	8	AX-116336470	1653897	G	A	0.401384	-1.04147	0.0623003	9.87E-63
A. Crossover Count	8	AX-116336209	109571	T	C	0.200958	-1.25553	0.0751376	1.11E-62
A. Crossover Count	8	AX-116336477	1671285	T	C	0.403301	-1.03741	0.0620853	1.12E-62
A. Crossover Count	8	AX-116769044	1561042	G	A	0.398829	-1.03644	0.0621247	1.74E-62
A. Crossover Count	8	AX-116336489	1707433	T	C	0.403195	-1.03581	0.0621	1.84E-62
A. Crossover Count	8	AX-116748881	1675620	T	C	0.402769	-1.03597	0.0621251	1.97E-62
A. Crossover Count	8	AX-116336480	1682619	A	G	0.402769	-1.03597	0.0621251	1.97E-62
A. Crossover Count	8	AX-116336481	1684804	T	C	0.40213	-1.03312	0.0621836	5.52E-62
A. Crossover Count	8	AX-116336471	1656631	A	G	0.404686	-1.02965	0.0620457	7.57E-62
A. Crossover Count	8	AX-116336482	1688269	T	C	0.401491	-1.02938	0.0622271	1.82E-61
A. Crossover Count	8	AX-116336442	1558210	T	C	0.402662	-1.02487	0.0619668	1.92E-61
A. Crossover Count	8	AX-116336472	1658545	T	G	0.406922	-1.02384	0.0621068	4.69E-61
A. Crossover Count	8	AX-116803228	1113132	A	G	0.417891	-1.02988	0.0630405	5.40E-60
A. Crossover Count	8	AX-116336485	1696239	A	G	0.404899	-1.01058	0.0620366	1.16E-59
A. Crossover Count	8	AX-116690410	1983592	A	G	0.376571	-1.02163	0.0629253	2.83E-59
A. Crossover Count	8	AX-116336600	1994685	A	G	0.383813	-1.01461	0.0627037	6.86E-59
A. Crossover Count	8	AX-116336386	1385805	T	C	0.404792	-0.992675	0.0616241	2.22E-58
A. Crossover Count	8	AX-116336584	2048171	A	G	0.383387	-1.00608	0.0627907	8.87E-58
A. Crossover Count	8	AX-116763875	2055332	T	C	0.384771	-1.00277	0.06267	1.26E-57
A. Crossover Count	8	AX-116336521	1797897	C	T	0.400213	-0.986492	0.0622808	1.66E-56
A. Crossover Count	8	AX-116336627	2176886	T	C	0.384132	-0.995324	0.062849	1.74E-56
A. Crossover Count	8	AX-116336497	1736979	C	T	0.399574	-0.984311	0.0622012	2.10E-56
A. Crossover Count	8	AX-116336502	1753545	A	G	0.403834	-0.978903	0.0620254	4.12E-56
A. Crossover Count	8	AX-116336522	1801012	G	A	0.398083	-0.981027	0.062358	9.10E-56
A. Crossover Count	8	AX-116336344	1229938	C	T	0.360809	-0.981501	0.06329	3.06E-54
A. Crossover Count	8	AX-116763877	2163545	T	C	0.384345	-0.962701	0.0626462	2.71E-53
A. Crossover Count	8	H3GA0055033	976400	A	G	0.321512	-1.00565	0.0659615	1.75E-52
A. Crossover Count	8	AX-116336594	2014942	T	C	0.407774	-0.942697	0.0618341	1.76E-52
A. Crossover Count	8	WU_10.2_8_283598	848651	A	C	0.239723	-1.10157	0.0723843	2.67E-52
A. Crossover Count	8	WU_10.2_8_806535	1239732	A	G	0.321086	-1.0059	0.0661034	2.72E-52
A. Crossover Count	8	AX-116336281	980511	G	A	0.321299	-1.00246	0.0660102	4.35E-52
A. Crossover Count	8	AX-116336232	860804	A	C	0.24771	-1.0915	0.0719084	4.87E-52
A. Crossover Count	8	AX-116336392	1178933	G	A	0.319702	-1.00267	0.0661682	7.20E-52
A. Crossover Count	8	AX-116336329	1167357	T	C	0.319702	-1.0017	0.0661089	7.31E-52
A. Crossover Count	8	AX-116336273	959714	G	T	0.321299	-0.995745	0.0660809	2.61E-51
A. Crossover Count	8	AX-116336274	960517	G	T	0.321299	-0.995745	0.0660809	2.61E-51
A. Crossover Count	8	AX-116336308	1142072	G	C	0.320554	-0.993407	0.0661469	5.58E-51
A. Crossover Count	8	AX-116336368	1310268	T	C	0.32705	-0.987938	0.0658438	6.89E-51
A. Crossover Count	8	AX-116336347	1246498	G	C	0.320767	-0.989695	0.066096	1.09E-50
A. Crossover Count	8	AX-116336282	989410	G	A	0.322258	-0.986386	0.0658973	1.18E-50
A. Crossover Count	8	WU_10.2_8_4941	259617	G	A	0.0925453	-1.56797	0.105002	2.02E-50
A. Crossover Count	8	AX-116336301	1122606	T	A	0.315761	-0.988287	0.0663665	3.75E-50
A. Crossover Count	8	AX-116336319	1047917	A	G	0.326624	-0.970659	0.0652397	4.56E-50
A. Crossover Count	8	AX-116336320	1049035	A	C	0.321512	-0.982579	0.0660434	4.59E-50
A. Crossover Count	8	AX-116788363	1119185	T	C	0.323749	-0.982545	0.0660459	4.67E-50
A. Crossover Count	8	AX-116336300	1116961	T	C	0.323962	-0.981624	0.0660426	5.69E-50
A. Crossover Count	8	AX-116336631	2189667	G	A	0.380085	-0.936553	0.0632547	1.34E-49
A. Crossover Count	8	AX-116336280	980084	T	C	0.325985	-0.971665	0.0656947	1.68E-49
A. Crossover Count	8	AX-116772380	986536	T	C	0.329925	-0.964497	0.065316	2.40E-49
A. Crossover Count	8	AX-116336315	1030652	T	C	0.321938	-0.974318	0.0660377	2.90E-49
A. Crossover Count	8	AX-116652716	571858	A	G	0.345474	-0.951614	0.064504	2.95E-49
A. Crossover Count	8	AX-116336271	950493	G	A	0.317678	-0.973529	0.0660191	3.26E-49
A. Crossover Count	8	AX-116763873	85859	C	T	0.0944622	-1.54709	0.104981	3.74E-49
A. Crossover Count	8	AX-116634707	286357	T	C	0.0942492	-1.54828	0.105155	4.54E-49
A. Crossover Count	8	AX-116336311	1156091	A	G	0.323749	-0.970506	0.0659815	5.66E-49
A. Crossover Count	8	AX-116808664	1039638	T	C	0.324814	-0.969525	0.0659162	5.69E-49
A. Crossover Count	8	AX-116336356	1265452	G	C	0.319808	-0.970794	0.0660169	5.97E-49
A. Crossover Count	8	AX-116336292	998304	T	C	0.326305	-0.965318	0.0656557	6.19E-49
A. Crossover Count	8	AX-116336171	228997	A	G	0.0955272	-1.53109	0.104209	7.21E-49
A. Crossover Count	8	AX-116336265	932868	G	A	0.320447	-0.968613	0.0660193	9.79E-49
A. Crossover Count	8	AX-116336354	1261586	A	G	0.324068	-0.967168	0.0659505	1.08E-48
A. Crossover Count	8	AX-116690412	2182411	T	C	0.384558	-0.923917	0.0630086	1.11E-48
A. Crossover Count	8	AX-116336348	1248666	A	G	0.325879	-0.965788	0.0658722	1.14E-48
A. Crossover Count	8	AX-116800088	969157	A	C	0.325666	-0.962658	0.0657223	1.40E-48
A. Crossover Count	8	AX-116336327	1161498	A	G	0.325027	-0.965428	0.0659151	1.42E-48
A. Crossover Count	8	AX-116336350	1252445	A	G	0.327583	-0.964213	0.0659665	2.20E-48
A. Crossover Count	8	AX-116336288	1071942	G	A	0.311928	-0.963854	0.066075	3.38E-48
A. Crossover Count	8	AX-116336302	1125576	C	G	0.33099	-0.962905	0.0660239	3.54E-48
A. Crossover Count	8	AX-116336353	1260371	G	A	0.321406	-0.965432	0.066219	3.80E-48
A. Crossover Count	8	WU_10.2_8_1884635	2159936	G	A	0.34377	-0.933592	0.0642693	8.26E-48
A. Crossover Count	8	AX-116336270	949033	T	C	0.325985	-0.952189	0.0655847	9.26E-48
A. Crossover Count	8	AX-116336277	971198	A	C	0.33312	-0.945566	0.0651942	1.15E-47
A. Crossover Count	8	AX-116336263	927448	A	G	0.324175	-0.954452	0.065833	1.25E-47
A. Crossover Count	8	AX-116336266	940058	T	G	0.324175	-0.954452	0.065833	1.25E-47
A. Crossover Count	8	AX-116772870	1235566	T	C	0.317785	-0.952814	0.0659867	2.92E-47
A. Crossover Count	8	AX-116336267	940301	G	C	0.322471	-0.952269	0.0660454	3.96E-47
A. Crossover Count	8	AX-116336268	942194	G	A	0.321193	-0.953235	0.0661179	4.03E-47
A. Crossover Count	8	AX-116336264	930687	C	T	0.322897	-0.9524	0.0660636	4.08E-47
A. Crossover Count	8	AX-116336269	946559	C	G	0.324707	-0.945512	0.0657243	6.33E-47
A. Crossover Count	8	AX-116336255	904479	C	T	0.322045	-0.941993	0.0656508	1.09E-46
A. Crossover Count	8	AX-116336345	1240533	A	G	0.32886	-0.93896	0.0654893	1.27E-46
A. Crossover Count	8	AX-116336331	1175078	C	A	0.314164	-0.950409	0.0662961	1.31E-46
A. Crossover Count	8	AX-116336276	965035	T	C	0.338871	-0.920996	0.0647969	7.55E-46
A. Crossover Count	8	AX-116811354	903360	A	G	0.322364	-0.931881	0.0655692	7.70E-46
A. Crossover Count	8	AX-116336257	908963	A	G	0.324494	-0.923286	0.065586	5.22E-45
A. Crossover Count	8	AX-116336259	916552	T	G	0.325133	-0.922963	0.0656074	5.98E-45
A. Crossover Count	8	WU_10.2_8_1021698	1437643	A	G	0.348243	-0.905988	0.0644113	6.17E-45
A. Crossover Count	8	AX-116336415	1475309	A	G	0.348243	-0.905988	0.0644113	6.17E-45
A. Crossover Count	8	AX-116800091	1802426	G	A	0.382002	-0.885977	0.0631254	9.49E-45
A. Crossover Count	8	AX-116336398	1418256	G	A	0.347391	-0.902057	0.0642834	9.86E-45
A. Crossover Count	8	AX-116336399	1422866	G	A	0.348349	-0.900068	0.0643211	1.71E-44
A. Crossover Count	8	AX-116791176	1037175	T	C	0.256869	-0.998739	0.0713879	1.79E-44
A. Crossover Count	8	ALGA0122458	1624306	G	A	0.34803	-0.900837	0.064393	1.80E-44
A. Crossover Count	8	AX-116690403	1624496	C	A	0.34803	-0.900837	0.064393	1.80E-44
A. Crossover Count	8	AX-116336396	1413652	C	A	0.348243	-0.899624	0.0643156	1.85E-44
A. Crossover Count	8	AX-116760852	1614991	G	A	0.34771	-0.900442	0.0644964	2.69E-44
A. Crossover Count	8	AX-116336404	1438567	G	T	0.348136	-0.898694	0.0644239	3.16E-44
A. Crossover Count	8	AX-116336251	887300	A	G	0.325879	-0.911821	0.0654398	3.95E-44
A. Crossover Count	8	AX-116336444	1567735	G	T	0.346006	-0.896149	0.0644774	6.45E-44
A. Crossover Count	8	AX-116336252	895018	C	T	0.322364	-0.909249	0.0655584	9.72E-44
A. Crossover Count	8	AX-116336397	1417230	A	G	0.350479	-0.890515	0.0642809	1.21E-43
A. Crossover Count	8	AX-116336254	899227	A	G	0.325559	-0.905014	0.065489	1.95E-43
A. Crossover Count	8	AX-116760851	1555976	T	C	0.349414	-0.88718	0.0642942	2.59E-43
A. Crossover Count	8	AX-116336402	1431445	T	C	0.352609	-0.884867	0.0641563	2.83E-43
A. Crossover Count	8	AX-116803229	1324636	C	T	0.346006	-0.890593	0.064579	2.90E-43
A. Crossover Count	8	AX-116336443	1567230	A	G	0.35016	-0.885455	0.0642999	3.82E-43
A. Crossover Count	8	AX-116336417	1479833	T	C	0.351331	-0.882939	0.0642121	5.07E-43
A. Crossover Count	8	AX-116336406	1444298	G	T	0.348456	-0.884736	0.0643822	5.69E-43
A. Crossover Count	8	AX-116791179	1455790	G	C	0.348456	-0.884736	0.0643822	5.69E-43
A. Crossover Count	8	AX-116336384	1375780	G	A	0.35016	-0.876989	0.0641649	1.58E-42
A. Crossover Count	8	AX-116336420	1487619	C	T	0.348562	-0.878539	0.0643477	1.94E-42
A. Crossover Count	8	AX-116336469	1651445	T	C	0.351864	-0.877067	0.0643281	2.50E-42
A. Crossover Count	8	AX-116336381	1367897	A	G	0.352609	-0.869873	0.0641358	6.64E-42
A. Crossover Count	8	AX-116336372	1334680	T	C	0.36017	-0.867237	0.0639933	7.71E-42
A. Crossover Count	8	AX-116336407	1447564	A	G	0.350692	-0.869191	0.0642457	1.05E-41
A. Crossover Count	8	AX-116336395	1412260	A	C	0.3541	-0.869048	0.0643357	1.40E-41
A. Crossover Count	8	AX-116336383	1372097	G	T	0.352929	-0.865813	0.0641211	1.51E-41
A. Crossover Count	8	AX-116791178	1389559	T	C	0.353674	-0.860852	0.0639054	2.33E-41
A. Crossover Count	8	AX-116336409	1459023	A	G	0.355059	-0.857614	0.0637757	3.19E-41
A. Crossover Count	8	AX-116336387	1392922	A	G	0.351864	-0.860676	0.064073	3.89E-41
A. Crossover Count	8	AX-116336388	1395393	T	C	0.351864	-0.860676	0.064073	3.89E-41
A. Crossover Count	8	AX-116336421	1490152	A	G	0.351651	-0.859913	0.0641698	6.00E-41
A. Crossover Count	8	AX-116336424	1496896	A	G	0.351651	-0.859913	0.0641698	6.00E-41
A. Crossover Count	8	AX-116336378	1354521	T	C	0.353568	-0.859374	0.064233	8.02E-41
A. Crossover Count	8	AX-116336393	1401110	C	G	0.351757	-0.847635	0.0640165	5.09E-40
A. Crossover Count	8	WU_10.2_8_1394219	1761565	A	G	0.340682	-0.858539	0.0650327	8.58E-40
A. Crossover Count	8	AX-116800093	1876229	G	A	0.340469	-0.854549	0.0650386	1.97E-39
A. Crossover Count	8	AX-116690405	1903173	T	C	0.340469	-0.854549	0.0650386	1.97E-39
A. Crossover Count	8	AX-116690406	1940780	A	G	0.340469	-0.854549	0.0650386	1.97E-39
A. Crossover Count	8	AX-116336568	1953921	G	A	0.339404	-0.851688	0.0651697	4.97E-39
A. Crossover Count	8	AX-116336536	1839290	C	T	0.33983	-0.850748	0.0651096	5.12E-39
A. Crossover Count	8	AX-116336552	1905367	A	G	0.342705	-0.845307	0.0650036	1.16E-38
A. Crossover Count	8	AX-116336504	1758346	A	G	0.34377	-0.841641	0.0649266	1.98E-38
A. Crossover Count	8	AX-116336505	1760933	A	G	0.34377	-0.841641	0.0649266	1.98E-38
A. Crossover Count	8	AX-116336379	1357671	G	A	0.346432	-0.833406	0.0642975	2.02E-38
A. Crossover Count	8	AX-116336565	1944724	C	A	0.34377	-0.842952	0.0651704	2.87E-38
A. Crossover Count	8	AX-116336553	1908950	A	G	0.343557	-0.837657	0.0649324	4.47E-38
A. Crossover Count	8	AX-116336533	1831972	G	A	0.338871	-0.840718	0.0652596	5.63E-38
A. Crossover Count	8	AX-116336534	1833866	G	A	0.338871	-0.840718	0.0652596	5.63E-38
A. Crossover Count	8	AX-116336544	1862717	T	C	0.344941	-0.833888	0.064905	8.85E-38
A. Crossover Count	8	AX-116336554	1911946	G	A	0.343557	-0.828476	0.065018	3.44E-37
A. Crossover Count	8	AX-116336541	1850882	C	A	0.339617	-0.829945	0.0651788	3.86E-37
A. Crossover Count	8	AX-116336542	1856147	C	T	0.339617	-0.829945	0.0651788	3.86E-37
A. Crossover Count	8	AX-116336528	1818968	C	G	0.342279	-0.827761	0.065023	4.01E-37
A. Crossover Count	8	WU_10.2_8_4332735	2862902	A	C	0.192332	-1.0201	0.0802202	4.80E-37
A. Crossover Count	8	AX-116336537	1840680	C	G	0.345261	-0.824571	0.0649507	6.28E-37
A. Crossover Count	8	AX-116336557	1920938	C	T	0.338339	-0.824929	0.0652004	1.09E-36
A. Crossover Count	8	AX-116748882	1851925	G	T	0.341853	-0.822697	0.0651421	1.46E-36
A. Crossover Count	8	AX-116336540	1848089	A	G	0.343344	-0.816657	0.0649898	3.25E-36
A. Crossover Count	8	AX-116800092	1854546	A	G	0.343344	-0.816657	0.0649898	3.25E-36
A. Crossover Count	8	AX-116336543	1859344	A	G	0.343344	-0.816657	0.0649898	3.25E-36
A. Crossover Count	8	AX-116336517	1784500	G	A	0.340575	-0.817298	0.0651418	4.16E-36
A. Crossover Count	8	AX-116336518	1788892	C	T	0.340682	-0.81662	0.0651124	4.41E-36
A. Crossover Count	8	AX-116336519	1791049	G	C	0.340682	-0.81662	0.0651124	4.41E-36
A. Crossover Count	8	AX-116336400	1426725	T	C	0.378381	-0.788918	0.0630194	5.90E-36
A. Crossover Count	8	AX-116336535	1836200	T	G	0.354846	-0.806197	0.0648782	1.88E-35
A. Crossover Count	8	AX-116336456	1604948	T	C	0.3082	-0.821854	0.066397	3.44E-35
A. Crossover Count	8	AX-116336515	1778830	A	G	0.344302	-0.803803	0.0649411	3.46E-35
A. Crossover Count	8	AX-116336520	1794385	T	C	0.334824	-0.803839	0.0649832	3.80E-35
A. Crossover Count	8	AX-116336509	1771566	T	C	0.344196	-0.802651	0.0649427	4.33E-35
A. Crossover Count	8	AX-116336382	1369501	C	G	0.316826	-0.80024	0.065745	4.39E-34
A. Crossover Count	8	AX-116336283	993548	C	T	0.195527	-0.944718	0.0789263	5.13E-33
A. Crossover Count	8	AX-116336285	996848	G	T	0.195527	-0.944718	0.0789263	5.13E-33
A. Crossover Count	8	AX-116336499	1743985	T	C	0.277423	0.826347	0.0690443	5.20E-33
A. Crossover Count	8	AX-116797104	2204867	C	T	0.32886	-0.781072	0.0654061	7.16E-33
A. Crossover Count	8	AX-116336599	1997315	G	A	0.319063	-0.787003	0.0662307	1.45E-32
A. Crossover Count	8	AX-116336597	2004020	C	T	0.319063	-0.787003	0.0662307	1.45E-32
A. Crossover Count	8	AX-116336272	954004	A	C	0.194249	-0.932505	0.0785276	1.60E-32
A. Crossover Count	8	WU_10.2_8_1634969	1981859	A	G	0.315442	-0.786697	0.0663507	1.99E-32
A. Crossover Count	8	AX-116336546	1866995	T	C	0.362087	-0.754178	0.0638166	3.15E-32
A. Crossover Count	8	AX-116336556	1917222	A	G	0.276784	0.816254	0.0691935	4.06E-32
A. Crossover Count	8	AX-116690413	2203337	T	C	0.321299	-0.778625	0.0661876	5.99E-32
A. Crossover Count	8	AX-116336511	1888175	A	G	0.348882	-0.759676	0.0646861	7.58E-32
A. Crossover Count	8	WU_10.2_8_1947978	2219785	A	G	0.321086	-0.777283	0.066194	7.72E-32
A. Crossover Count	8	AX-116336596	2009284	A	G	0.32279	-0.773461	0.0660289	1.08E-31
A. Crossover Count	8	AX-116336284	993625	A	G	0.197977	-0.913926	0.0783957	2.09E-31
A. Crossover Count	8	AX-116760853	1891158	T	C	0.343876	-0.759074	0.0651144	2.10E-31
A. Crossover Count	8	AX-116766918	1570186	A	G	0.194888	-0.916533	0.0787683	2.71E-31
A. Crossover Count	8	AX-116336261	921143	A	G	0.22524	-0.868959	0.0747307	2.97E-31
A. Crossover Count	8	AX-116336466	1639967	A	G	0.36262	-0.744051	0.06404	3.32E-31
A. Crossover Count	8	AX-116336475	1665569	C	T	0.27508	0.795291	0.0685097	3.73E-31
A. Crossover Count	8	AX-116336476	1669094	G	A	0.27508	0.795291	0.0685097	3.73E-31
A. Crossover Count	8	AX-116336445	1573960	A	G	0.194462	-0.914935	0.0788335	3.85E-31
A. Crossover Count	8	AX-116336411	1465538	A	G	0.384558	-0.736972	0.0636386	5.17E-31
A. Crossover Count	8	WU_10.2_8_4163171	2933518	A	G	0.176145	-0.920329	0.0799361	1.13E-30
A. Crossover Count	8	AX-116336296	1017485	A	C	0.18967	-0.906325	0.0787568	1.20E-30
A. Crossover Count	8	AX-116336551	1902217	C	G	0.343237	-0.748711	0.0650682	1.22E-30
A. Crossover Count	8	AX-116336322	1052931	A	G	0.196699	-0.897195	0.0781041	1.53E-30
A. Crossover Count	8	AX-116336294	1005267	T	C	0.196486	-0.896547	0.0780812	1.62E-30
A. Crossover Count	8	AX-116652718	564592	A	G	0.194143	-0.896212	0.0780536	1.62E-30
A. Crossover Count	8	AX-116336321	1052693	A	G	0.196805	-0.896004	0.0781087	1.84E-30
A. Crossover Count	8	AX-116336550	1890998	C	A	0.341534	-0.748387	0.0652499	1.88E-30
A. Crossover Count	8	AX-116336623	2160477	A	G	0.322258	-0.757286	0.0661778	2.54E-30
A. Crossover Count	8	AX-116760855	2170293	T	C	0.322258	-0.757286	0.0661778	2.54E-30
A. Crossover Count	8	AX-116336295	1014419	A	C	0.196273	-0.891139	0.0781377	3.96E-30
A. Crossover Count	8	AX-116336635	2208114	T	C	0.340788	-0.742117	0.0651353	4.51E-30
A. Crossover Count	8	AX-116336298	1024802	T	C	0.197125	-0.884401	0.0780758	9.59E-30
A. Crossover Count	8	AX-116336246	820272	G	A	0.307774	-0.747033	0.0660355	1.14E-29
A. Crossover Count	8	AX-116336228	870744	C	T	0.198722	-0.868308	0.0768074	1.24E-29
A. Crossover Count	8	AX-116760847	1011143	A	G	0.197231	-0.881897	0.0780595	1.35E-29
A. Crossover Count	8	AX-116803227	1011178	A	G	0.197231	-0.881897	0.0780595	1.35E-29
A. Crossover Count	8	AX-116806194	1578066	T	C	0.191693	-0.885353	0.0784406	1.52E-29
A. Crossover Count	8	AX-116336438	1541216	A	G	0.27902	0.770819	0.0685089	2.28E-29
A. Crossover Count	8	AX-116336178	209343	G	T	0.0692226	-1.34366	0.119611	2.79E-29
A. Crossover Count	8	AX-116336172	225852	G	A	0.212141	-0.840669	0.0751185	4.50E-29
A. Crossover Count	8	AX-116336317	1042359	G	A	0.195527	-0.874596	0.078164	4.60E-29
A. Crossover Count	8	AX-116336355	1263789	T	C	0.190096	-0.878663	0.0786353	5.47E-29
A. Crossover Count	8	AX-116336358	1269613	A	G	0.191054	-0.877447	0.078722	7.48E-29
A. Crossover Count	8	AX-116336248	799464	A	G	0.18967	-0.876616	0.0789422	1.19E-28
A. Crossover Count	8	AX-116638757	703647	G	A	0.297018	0.713358	0.06434	1.45E-28
A. Crossover Count	8	WU_10.2_8_4068562	3158751	G	A	0.52279	-0.679728	0.061712	3.25E-28
A. Crossover Count	8	AX-116336636	2214602	T	C	0.326624	-0.716875	0.0658291	1.29E-27
A. Crossover Count	8	AX-116336448	1582396	C	T	0.253461	-0.774228	0.0713334	1.92E-27
A. Crossover Count	8	AX-116800104	2818089	T	C	0.136741	-0.961851	0.0890183	3.26E-27
A. Crossover Count	8	AX-116337039	2821034	A	G	0.136741	-0.961851	0.0890183	3.26E-27
A. Crossover Count	8	AX-116336473	1660631	G	A	0.260383	0.751742	0.0698872	5.52E-27
A. Crossover Count	8	AX-116336357	1269163	T	C	0.208946	-0.801553	0.0755976	2.89E-26
A. Crossover Count	8	AX-116336976	2933071	A	C	0.175825	-0.840224	0.0794311	3.77E-26
A. Crossover Count	8	AX-116336427	1505079	C	T	0.198296	-0.816433	0.0775318	6.26E-26
A. Crossover Count	8	AX-116336346	1245329	T	G	0.216187	-0.768192	0.0736723	1.86E-25
A. Crossover Count	8	AX-116336338	1202277	G	A	0.181363	-0.799173	0.0768322	2.44E-25
A. Crossover Count	8	AX-116336339	1204737	C	T	0.198296	-0.811301	0.0781254	2.91E-25
A. Crossover Count	8	AX-116336612	2070704	T	C	0.17295	-0.838098	0.0820102	1.62E-24
A. Crossover Count	8	WU_10.2_8_1834109	2137737	A	G	0.284239	-0.694727	0.0681125	1.99E-24
A. Crossover Count	8	AX-116800089	1171723	C	T	0.213312	-0.752545	0.0740391	2.87E-24
A. Crossover Count	8	AX-116336606	2084464	A	C	0.170394	-0.83978	0.0826501	2.97E-24
A. Crossover Count	8	AX-116336603	1987592	G	A	0.16475	-0.839732	0.0836467	1.03E-23
A. Crossover Count	8	AX-116336609	2076894	A	G	0.167519	-0.831809	0.0831397	1.45E-23
A. Crossover Count	8	AX-116336608	2079461	T	C	0.167519	-0.831809	0.0831397	1.45E-23
A. Crossover Count	8	AX-116336634	2199931	A	G	0.323536	-0.661352	0.0661659	1.60E-23
A. Crossover Count	8	AX-116336549	1878283	C	T	0.298083	-0.665888	0.0667166	1.85E-23
A. Crossover Count	8	AX-116336572	1966555	C	A	0.170714	-0.816396	0.082032	2.47E-23
A. Crossover Count	8	AX-116746097	2873469	G	A	0.137913	-0.884655	0.0889935	2.77E-23
A. Crossover Count	8	AX-116337016	2889850	C	G	0.357082	-0.623276	0.0627386	2.95E-23
A. Crossover Count	8	AX-116336547	1869850	G	C	0.188285	-0.770541	0.0778704	4.37E-23
A. Crossover Count	8	AX-116336573	1968552	G	C	0.213845	-0.712367	0.0720783	4.92E-23
A. Crossover Count	8	AX-116778679	2240256	T	C	0.467412	0.588473	0.0603798	1.92E-22
A. Crossover Count	8	AX-116336598	1998550	A	G	0.325453	0.624646	0.0643157	2.68E-22
A. Crossover Count	8	AX-116800094	2217939	A	G	0.338126	-0.631177	0.0650151	2.78E-22
A. Crossover Count	8	AX-116336237	844623	T	C	0.223003	-0.704858	0.0726203	2.84E-22
A. Crossover Count	8	AX-116336622	2095049	A	G	0.21278	-0.69529	0.0720274	4.77E-22
A. Crossover Count	8	AX-116690457	2878443	G	A	0.0709265	-1.13122	0.117326	5.33E-22
A. Crossover Count	8	AX-116760857	2221388	G	C	0.166028	-0.800098	0.0832262	7.01E-22
A. Crossover Count	8	AX-116690454	3186464	T	C	0.169542	-0.777647	0.082552	4.51E-21
A. Crossover Count	8	AX-116736007	1236507	G	A	0.188711	-0.702408	0.0754956	1.35E-20
A. Crossover Count	8	AX-116336637	2246070	A	G	0.467732	0.555645	0.0602937	3.09E-20
A. Crossover Count	8	AX-116336613	2147247	A	C	0.0685836	-1.0656	0.117404	1.12E-19
A. Crossover Count	8	AX-116336385	1376979	T	C	0.25623	-0.625693	0.0694255	2.02E-19
A. Crossover Count	8	AX-116791175	1126397	C	T	0.107348	-0.871346	0.0973261	3.46E-19
A. Crossover Count	8	AX-116336326	1160018	A	C	0.106603	-0.867896	0.0976215	6.09E-19
A. Crossover Count	8	AX-116336328	1165288	T	C	0.106603	-0.867896	0.0976215	6.09E-19
A. Crossover Count	8	AX-116758064	1728885	G	A	0.25016	-0.61062	0.0688144	7.09E-19
A. Crossover Count	8	WU_10.2_8_3850292	3426745	A	G	0.173589	-0.706891	0.080524	1.65E-18
A. Crossover Count	8	AX-116336314	1030590	A	G	0.0532481	-1.15469	0.13252	2.95E-18
A. Crossover Count	8	AX-116336619	2115170	A	G	0.288179	-0.592685	0.0680325	2.99E-18
A. Crossover Count	8	AX-116336380	1362990	A	G	0.0531416	-1.15087	0.132708	4.24E-18
A. Crossover Count	8	AX-116811355	2877690	C	T	0.0748669	-0.990863	0.114641	5.47E-18
A. Crossover Count	8	TN_11.1_8_416300	416300	A	G	0.102769	-0.848363	0.0990632	1.09E-17
A. Crossover Count	8	AX-116760854	2130601	A	G	0.289989	-0.577893	0.0675307	1.15E-17
A. Crossover Count	8	AX-116336648	2288253	G	T	0.134398	-0.797222	0.0935247	1.54E-17
A. Crossover Count	8	AX-116336624	2150761	G	A	0.211715	-0.612422	0.0722207	2.25E-17
A. Crossover Count	8	AX-116336330	1169318	T	C	0.108946	-0.821586	0.0969024	2.28E-17
A. Crossover Count	8	AX-116772872	2137147	T	C	0.291906	-0.574632	0.0677879	2.31E-17
A. Crossover Count	8	WU_10.2_8_2041192	2312933	A	G	0.135357	-0.781693	0.0929728	4.18E-17
A. Crossover Count	8	AX-116736018	2914396	A	G	0.182428	-0.663449	0.0790633	4.81E-17
A. Crossover Count	8	AX-116337066	2477764	C	G	0.349734	-0.544474	0.0651386	6.34E-17
A. Crossover Count	8	AX-116336374	1346165	T	C	0.0523962	-1.10008	0.132785	1.18E-16
A. Crossover Count	8	AX-116337018	2904354	A	G	0.182641	-0.653715	0.0790534	1.35E-16
A. Crossover Count	8	8_4376061	2906017	A	G	0.182748	-0.651406	0.0790362	1.70E-16
A. Crossover Count	8	AX-116791191	2907149	T	G	0.182428	-0.649748	0.079049	2.04E-16
A. Crossover Count	8	AX-116336650	2300937	C	A	0.12886	-0.775162	0.0943948	2.18E-16
A. Crossover Count	8	AX-116736017	2912003	G	A	0.182641	-0.648831	0.0790665	2.28E-16
A. Crossover Count	8	AX-116849882	2140399	T	C	0.312141	0.540018	0.0659943	2.77E-16
A. Crossover Count	8	AX-116336649	2298364	T	C	0.130245	-0.767963	0.0938709	2.81E-16
A. Crossover Count	8	AX-116752504	2153324	A	T	0.214909	-0.587609	0.0719683	3.22E-16
A. Crossover Count	8	AX-116336615	2143431	G	A	0.284878	-0.556247	0.0682578	3.66E-16
A. Crossover Count	8	AX-116336959	3105778	G	A	0.270927	-0.556595	0.0692762	9.40E-16
A. Crossover Count	8	AX-116772381	4935813	G	T	0.239723	-0.581913	0.0724967	1.00E-15
A. Crossover Count	8	AX-116643007	4945141	G	A	0.240362	-0.567722	0.072294	4.06E-15
A. Crossover Count	8	AX-116336496	1736862	G	A	0.228541	-0.557499	0.0715102	6.39E-15
A. Crossover Count	8	AX-116775432	2293191	G	A	0.12311	0.729239	0.093662	6.92E-15
A. Crossover Count	8	AX-116643005	4930244	G	A	0.243663	-0.559708	0.0720705	8.09E-15
A. Crossover Count	8	AX-116336460	1618877	A	G	0.352077	0.496933	0.064809	1.75E-14
A. Crossover Count	8	AX-116336244	823958	T	C	0.329925	0.479814	0.0632542	3.31E-14
A. Crossover Count	8	WU_10.2_8_4363507	2893507	C	A	0.407774	-0.469765	0.0620752	3.80E-14
A. Crossover Count	8	AX-116336439	1543451	C	T	0.330884	0.495425	0.065773	4.98E-14
A. Crossover Count	8	AX-116690416	2375393	T	C	0.158147	0.626205	0.0831989	5.21E-14
A. Crossover Count	8	AX-116336468	1647011	G	A	0.195208	-0.564676	0.0750829	5.45E-14
A. Crossover Count	8	AX-116336486	1699215	T	C	0.195208	-0.564676	0.0750829	5.45E-14
A. Crossover Count	8	AX-116336459	1611797	T	C	0.335357	0.491037	0.065955	9.69E-14
A. Crossover Count	8	AX-116752530	2898601	G	C	0.412567	-0.460925	0.0619356	9.92E-14
A. Crossover Count	8	AX-116337139	5425290	T	C	0.289031	-0.506176	0.0683061	1.26E-13
A. Crossover Count	8	AX-116336432	1527134	T	C	0.116507	-0.696885	0.0941479	1.34E-13
A. Crossover Count	8	AX-116336687	4868965	T	C	0.246858	-0.531141	0.07203	1.66E-13
A. Crossover Count	8	AX-116336343	1218926	G	A	0.0554846	-0.945176	0.128429	1.85E-13
A. Crossover Count	8	AX-116336950	3257619	G	A	0.365495	0.461566	0.0627864	1.96E-13
A. Crossover Count	8	AX-116337017	2893552	T	C	0.412993	-0.457297	0.0622345	2.01E-13
A. Crossover Count	8	AX-116336493	1723686	T	C	0.428222	0.446665	0.0607897	2.02E-13
A. Crossover Count	8	AX-116336334	1185210	A	G	0.127796	-0.663679	0.0904353	2.16E-13
A. Crossover Count	8	AX-116336335	1186987	T	C	0.127796	-0.663679	0.0904353	2.16E-13
A. Crossover Count	8	AX-116336362	1293907	A	G	0.362087	0.468472	0.0640077	2.50E-13
A. Crossover Count	8	AX-116800101	2900596	G	A	0.415761	-0.452824	0.062074	2.99E-13
A. Crossover Count	8	AX-116766760	3636759	C	T	0.4541	-0.456221	0.0625747	3.08E-13
A. Crossover Count	8	AX-116690401	1382035	T	C	0.328222	0.480728	0.0661356	3.63E-13
A. Crossover Count	8	AX-116743252	2895815	A	G	0.417785	-0.448577	0.0621015	5.07E-13
A. Crossover Count	8	AX-116336449	1585707	A	G	0.0937167	-0.809978	0.112249	5.36E-13
A. Crossover Count	8	AX-116336465	1636747	A	G	0.19787	-0.538021	0.0748322	6.49E-13
A. Crossover Count	8	AX-116336462	1626332	A	G	0.197764	-0.538038	0.0748388	6.51E-13
A. Crossover Count	8	AX-116336956	3230686	G	A	0.457508	0.441837	0.0615874	7.28E-13
A. Crossover Count	8	AX-116336656	2324483	T	C	0.247817	-0.51535	0.0719854	8.12E-13
A. Crossover Count	8	AX-116769041	811022	A	G	0.326305	0.453942	0.0635195	8.90E-13
A. Crossover Count	8	AX-116272678	3510898	T	C	0.504899	-0.431176	0.0603604	9.11E-13
A. Crossover Count	8	AX-116336664	2353509	T	C	0.163365	0.584639	0.0819643	9.83E-13
A. Crossover Count	8	AX-116337067	2491210	T	C	0.156124	0.59771	0.0840564	1.15E-12
A. Crossover Count	8	MARC0032587	5421566	A	G	0.228435	-0.520638	0.0734569	1.36E-12
A. Crossover Count	8	AX-116791183	4894066	G	C	0.235996	-0.516693	0.0730199	1.48E-12
A. Crossover Count	8	AX-116336516	1780805	C	T	0.335357	0.461141	0.0653356	1.69E-12
A. Crossover Count	8	AX-116336430	1517706	C	T	0.0921193	-0.789843	0.112303	2.02E-12
A. Crossover Count	8	AX-116336433	1530033	C	T	0.0915868	-0.790085	0.112586	2.26E-12
A. Crossover Count	8	AX-116336437	1539495	C	T	0.0915868	-0.790085	0.112586	2.26E-12
A. Crossover Count	8	AX-116336394	1405465	C	T	0.0894569	-0.786551	0.112467	2.68E-12
A. Crossover Count	8	AX-116690407	2064815	C	A	0.428222	0.421448	0.0604685	3.18E-12
A. Crossover Count	8	AX-116336440	1546195	T	C	0.0930777	-0.778928	0.111823	3.27E-12
A. Crossover Count	8	AX-116336513	1892832	T	C	0.321725	0.445061	0.063896	3.27E-12
A. Crossover Count	8	AX-116635907	790739	C	A	0.322471	0.444365	0.0638246	3.35E-12
A. Crossover Count	8	AX-116336905	3508223	C	G	0.508307	-0.4204	0.0603937	3.38E-12
A. Crossover Count	8	AX-116336695	4889942	T	C	0.238232	-0.504845	0.0728254	4.14E-12
A. Crossover Count	8	AX-116634714	311448	G	A	0.310756	0.451903	0.0655502	5.42E-12
A. Crossover Count	8	AX-116752501	1327022	G	A	0.320234	0.441205	0.0640125	5.48E-12
A. Crossover Count	8	AX-116336678	4836500	G	A	0.13557	-0.605376	0.0884407	7.65E-12
A. Crossover Count	8	AX-116336390	1193715	C	T	0.138765	-0.594391	0.0870277	8.50E-12
A. Crossover Count	8	AX-116336960	3118324	T	C	0.266986	-0.475628	0.0698802	1.00E-11
A. Crossover Count	8	AX-116337136	5417049	T	C	0.222471	-0.508725	0.0748901	1.10E-11
A. Crossover Count	8	AX-116336425	1500102	A	G	0.332481	0.430467	0.0637408	1.44E-11
A. Crossover Count	8	AX-116634581	4737167	C	T	0.132907	-0.601325	0.08916	1.54E-11
A. Crossover Count	8	AX-116634716	331082	T	C	0.315761	0.429943	0.0640533	1.92E-11
A. Crossover Count	8	AX-116336510	1773184	C	T	0.336528	0.436514	0.065287	2.29E-11
A. Crossover Count	8	AX-116643033	5052475	G	T	0.121193	-0.614076	0.0921326	2.64E-11
A. Crossover Count	8	AX-116336467	1643923	G	A	0.19819	-0.497565	0.0747082	2.74E-11
A. Crossover Count	8	AX-116337535	7966390	G	A	0.102556	-0.677337	0.102008	3.14E-11
A. Crossover Count	8	WU_10.2_8_1466484	1814439	A	C	0.188392	-0.504864	0.076454	4.02E-11
A. Crossover Count	8	WU_10.2_8_1481005	1828961	G	A	0.188392	-0.504864	0.076454	4.02E-11
A. Crossover Count	8	AX-116336377	1352385	C	T	0.31672	0.424074	0.0642716	4.16E-11
A. Crossover Count	8	AX-116336193	168129	T	C	0.409372	0.416636	0.0631571	4.20E-11
A. Crossover Count	8	WU_10.2_8_3660105	3519102	G	A	0.286155	-0.443066	0.0672351	4.40E-11
A. Crossover Count	8	AX-116336188	178951	T	C	0.407881	0.41568	0.0631741	4.71E-11
A. Crossover Count	8	AX-116337683	8461554	T	C	0.0920128	-0.71373	0.108479	4.72E-11
A. Crossover Count	8	AX-116775435	4540569	C	T	0.24196	-0.466635	0.0709912	4.93E-11
A. Crossover Count	8	AX-116337019	2909798	A	C	0.111182	-0.638288	0.0972205	5.19E-11
A. Crossover Count	8	AX-116336222	80233	T	C	0.409585	0.414386	0.0631398	5.27E-11
A. Crossover Count	8	AX-116336221	87242	A	G	0.405005	0.413185	0.0630237	5.53E-11
A. Crossover Count	8	AX-116767134	4537165	G	A	0.371991	-0.412189	0.0636838	9.64E-11
A. Crossover Count	8	AX-116336391	1195035	A	G	0.140895	-0.575853	0.0890895	1.02E-10
A. Crossover Count	8	AX-116336173	223013	A	G	0.415335	0.407473	0.0630431	1.02E-10
A. Crossover Count	8	AX-116336560	1927947	G	A	0.30181	0.42048	0.0651942	1.12E-10
A. Crossover Count	8	AX-116336532	1829878	C	T	0.1836	-0.495897	0.077076	1.24E-10
A. Crossover Count	8	AX-116336202	142109	C	T	0.405644	0.407927	0.0634085	1.25E-10
A. Crossover Count	8	AX-116800096	4320773	G	A	0.385517	-0.399215	0.0625106	1.70E-10
A. Crossover Count	8	AX-116748883	4541253	G	T	0.264324	-0.454001	0.0711254	1.74E-10
A. Crossover Count	8	AX-116336175	216102	C	T	0.405112	0.404731	0.0634541	1.79E-10
A. Crossover Count	8	AX-116336219	91205	G	A	0.405218	0.404137	0.0634108	1.85E-10
A. Crossover Count	8	AX-116336435	1534735	C	T	0.200639	-0.481314	0.0755304	1.86E-10
A. Crossover Count	8	AX-116336740	4545603	T	C	0.263685	-0.45227	0.0709951	1.88E-10
A. Crossover Count	8	AX-116643017	4992908	G	A	0.131842	-0.569093	0.0895951	2.13E-10
A. Crossover Count	8	AX-116336452	1592461	G	A	0.438978	0.384259	0.0605701	2.24E-10
A. Crossover Count	8	AX-116643039	5080057	C	T	0.131203	-0.567953	0.0895402	2.25E-10
A. Crossover Count	8	AX-116336527	1816659	T	C	0.19148	-0.481889	0.0761839	2.53E-10
A. Crossover Count	8	AX-116763880	4544192	G	A	0.26049	-0.446698	0.0706556	2.58E-10
A. Crossover Count	8	AX-116336526	1814573	T	G	0.192119	-0.479412	0.0761415	3.05E-10
A. Crossover Count	8	AX-116643025	5025943	T	G	0.135463	-0.561299	0.0891573	3.06E-10
A. Crossover Count	8	AX-116336548	1872598	A	G	0.494036	-0.379386	0.0603663	3.28E-10
A. Crossover Count	8	AX-116769046	4552767	C	T	0.26017	-0.447621	0.071244	3.32E-10
A. Crossover Count	8	AX-116690442	3599872	T	C	0.407029	-0.38631	0.0616766	3.76E-10
A. Crossover Count	8	AX-116336484	1692623	T	C	0.225027	-0.44485	0.071298	4.40E-10
A. Crossover Count	8	AX-116778677	1630334	T	C	0.282641	0.399739	0.0641565	4.64E-10
A. Crossover Count	8	AX-116336900	3522764	G	A	0.286155	-0.420115	0.0674381	4.67E-10
A. Crossover Count	8	AX-116336451	1590795	C	T	0.431842	0.376203	0.0604613	4.90E-10
A. Crossover Count	8	AX-116272682	3449285	C	T	0.268797	-0.430159	0.0691835	5.05E-10
A. Crossover Count	8	AX-116760864	3014582	T	C	0.358573	-0.400723	0.0644565	5.07E-10
A. Crossover Count	8	AX-116643040	5085212	A	G	0.133653	-0.557065	0.0896204	5.11E-10
A. Crossover Count	8	MARC0036343	4536364	G	A	0.263685	-0.441763	0.071081	5.13E-10
A. Crossover Count	8	WU_10.2_8_2841666	4574698	G	A	0.263898	-0.441675	0.071138	5.34E-10
A. Crossover Count	8	AX-116336752	4317151	T	C	0.391267	-0.388798	0.0626426	5.41E-10
A. Crossover Count	8	8_2829905	4563044	A	G	0.263259	-0.439702	0.0710904	6.21E-10
A. Crossover Count	8	AX-116758074	3202335	T	C	0.426092	0.378156	0.0612232	6.55E-10
A. Crossover Count	8	WU_10.2_8_2227431	4955455	G	A	0.139191	-0.538288	0.0872807	6.95E-10
A. Crossover Count	8	WU_10.2_8_2070798	2342128	G	A	0.192013	-0.480219	0.0778829	7.01E-10
A. Crossover Count	8	AX-116336501	1750351	A	G	0.1918	-0.468193	0.0760615	7.49E-10
A. Crossover Count	8	AX-116336474	1663023	G	A	0.324175	0.388811	0.0638092	1.11E-09
A. Crossover Count	8	AX-116803230	1716580	C	T	0.441108	0.364964	0.0599944	1.18E-09
A. Crossover Count	8	AX-116336901	3525960	C	G	0.290628	-0.409871	0.0673956	1.19E-09
A. Crossover Count	8	AX-116752503	1748475	T	C	0.191906	-0.461928	0.0760305	1.24E-09
A. Crossover Count	8	WU_10.2_8_4864889	5217364	G	A	0.130138	-0.541916	0.0897379	1.55E-09
A. Crossover Count	8	AX-116752515	4073007	A	C	0.388605	-0.381389	0.0631662	1.56E-09
A. Crossover Count	8	AX-116690418	4947950	A	G	0.138871	-0.526925	0.0874074	1.66E-09
A. Crossover Count	8	AX-116337209	5801506	A	G	0.201384	-0.457363	0.0759084	1.69E-09
A. Crossover Count	8	AX-116336539	1846149	A	G	0.18967	-0.458489	0.0761314	1.72E-09
A. Crossover Count	8	AX-116643008	4951482	T	C	0.142066	-0.525104	0.0872094	1.73E-09
A. Crossover Count	8	AX-116643010	4958636	A	C	0.142066	-0.524279	0.0871177	1.77E-09
A. Crossover Count	8	AX-116778680	4955634	C	T	0.137593	-0.528727	0.0878568	1.77E-09
A. Crossover Count	8	AX-116643029	5038621	G	A	0.13131	-0.532049	0.08918	2.43E-09
A. Crossover Count	8	AX-116336751	4319807	T	C	0.291587	-0.400688	0.0671893	2.47E-09
A. Crossover Count	8	AX-116336970	3198896	T	C	0.422258	0.365798	0.0613569	2.49E-09
A. Crossover Count	8	AX-116336961	3132271	C	T	0.121938	-0.560973	0.0941651	2.56E-09
A. Crossover Count	8	AX-116690524	8480995	A	G	0.0623003	-0.761815	0.127897	2.58E-09
A. Crossover Count	8	AX-116772871	1522934	C	T	0.428115	0.360803	0.0605768	2.58E-09
A. Crossover Count	8	AX-116743253	5175655	T	C	0.301917	-0.398797	0.0670107	2.66E-09
A. Crossover Count	8	AX-116336658	2331160	T	C	0.171459	0.476776	0.0803068	2.90E-09
A. Crossover Count	8	AX-116336593	2015623	A	G	0.346326	0.373807	0.0631305	3.20E-09
A. Crossover Count	8	AX-116336680	4822148	A	T	0.246752	-0.405228	0.0687162	3.70E-09
A. Crossover Count	8	AX-116336495	1732740	A	C	0.192332	-0.447931	0.0760632	3.89E-09
A. Crossover Count	8	AX-116336503	1754854	A	G	0.32066	0.374405	0.0636366	4.02E-09
A. Crossover Count	8	AX-116336429	1513561	G	T	0.154952	-0.48654	0.0832195	5.02E-09
A. Crossover Count	8	AX-116808666	4826249	G	A	0.238871	-0.4039	0.0691101	5.09E-09
A. Crossover Count	8	WU_10.2_8_3160972	4046115	C	A	0.298829	-0.391339	0.067097	5.46E-09
A. Crossover Count	8	AX-116752509	4803383	G	T	0.243237	-0.395892	0.068582	7.81E-09
A. Crossover Count	8	AX-116643030	5042058	A	C	0.137593	-0.509977	0.0886136	8.66E-09
A. Crossover Count	8	AX-116336538	1843347	A	C	0.195527	-0.434604	0.0755681	8.86E-09
A. Crossover Count	8	AX-116336524	1808951	G	T	0.187646	-0.438225	0.0763537	9.50E-09
A. Crossover Count	8	AX-116336722	4609042	A	G	0.127263	-0.523652	0.0912879	9.68E-09
A. Crossover Count	8	AX-116336436	1537657	G	A	0.155165	-0.476362	0.0830649	9.76E-09
A. Crossover Count	8	AX-116660110	5988226	T	C	0.105325	0.579338	0.101051	9.86E-09
A. Crossover Count	8	AX-116336531	1828222	A	G	0.190522	-0.434746	0.0759503	1.04E-08
A. Crossover Count	8	AX-116336525	1810873	G	T	0.189031	-0.435767	0.0761467	1.05E-08
A. Crossover Count	8	AX-116800090	1517318	C	T	0.154526	-0.474969	0.083413	1.24E-08
A. Crossover Count	8	AX-116763879	4818737	T	C	0.245367	-0.390579	0.0688779	1.42E-08
A. Crossover Count	8	AX-116767133	4830075	A	C	0.245367	-0.390579	0.0688779	1.42E-08
A. Crossover Count	8	AX-116336926	3399121	T	C	0.106709	-0.552999	0.0979984	1.67E-08
A. Crossover Count	8	AX-116336723	4603801	A	G	0.125985	-0.515363	0.0915187	1.79E-08
A. Crossover Count	8	AX-116773580	1723052	A	C	0.468903	0.334838	0.059691	2.03E-08
A. Crossover Count	8	AX-116337069	2496220	C	T	0.438126	-0.341552	0.0611401	2.32E-08
A. Crossover Count	8	AX-116336902	3515831	G	A	0.444409	-0.335777	0.0601671	2.39E-08
A. Crossover Count	8	AX-116336932	3422111	G	A	0.154633	0.473751	0.0849017	2.41E-08
A. Crossover Count	8	AX-116336906	3504841	C	T	0.338552	-0.355348	0.0641121	2.98E-08
A. Crossover Count	8	AX-116336453	1594619	G	A	0.1541	-0.461739	0.0834886	3.19E-08
A. Crossover Count	8	AX-116653990	6415142	A	C	0.107242	0.550995	0.0997396	3.31E-08
A. Crossover Count	8	AX-116653992	6431581	T	C	0.107348	0.550553	0.0997416	3.39E-08
A. Crossover Count	8	AX-116336492	1719043	A	C	0.464537	0.330753	0.06001	3.56E-08
A. Crossover Count	8	AX-116758072	3410086	G	A	0.12705	-0.503988	0.0917964	4.01E-08
A. Crossover Count	8	AX-116336974	3094914	A	G	0.433653	-0.335849	0.0612572	4.19E-08
A. Crossover Count	8	AX-116788364	4840759	T	G	0.178914	0.439419	0.0802297	4.33E-08
A. Crossover Count	8	AX-116803231	1720727	G	A	0.463472	0.329278	0.0601518	4.40E-08
A. Crossover Count	8	ALGA0112801	4633971	G	A	0.126198	-0.501881	0.0917111	4.44E-08
A. Crossover Count	8	AX-116336230	866627	A	G	0.331736	0.343425	0.0627862	4.51E-08
A. Crossover Count	8	AX-116849891	2532054	T	G	0.361022	0.344144	0.0629202	4.51E-08
A. Crossover Count	8	AX-116337007	3071946	T	C	0.108626	0.536976	0.0982508	4.62E-08
A. Crossover Count	8	WU_10.2_8_4618337	2411835	G	A	0.341427	0.344943	0.063144	4.69E-08
A. Crossover Count	8	ASGA0082341	4409716	A	G	0.126944	-0.498237	0.0912282	4.72E-08
A. Crossover Count	8	AX-116336589	2031328	T	A	0.422045	0.331983	0.0607963	4.75E-08
A. Crossover Count	8	AX-116695292	5010448	T	C	0.152822	-0.478282	0.0878839	5.26E-08
A. Crossover Count	8	AX-116736047	8459127	C	T	0.131416	-0.504982	0.0928143	5.30E-08
A. Crossover Count	8	AX-116653993	6435591	G	A	0.100745	0.547983	0.100726	5.32E-08
A. Crossover Count	8	AX-116272676	3406475	T	C	0.105112	-0.534781	0.0983138	5.34E-08
A. Crossover Count	8	WU_10.2_8_4706964	2500636	G	A	0.349201	0.341837	0.0628964	5.48E-08
A. Crossover Count	8	AX-116772382	3642320	T	C	0.253994	-0.373141	0.0687322	5.67E-08
A. Crossover Count	8	AX-116653991	6426575	C	T	0.100958	0.545037	0.100465	5.79E-08
A. Crossover Count	8	AX-116337051	2418676	A	G	0.338126	0.34501	0.0636272	5.88E-08
A. Crossover Count	8	AX-116336973	3095094	C	T	0.43557	0.331904	0.0612249	5.92E-08
A. Crossover Count	8	AX-116336638	2246290	A	G	0.343663	0.341839	0.0631124	6.08E-08
A. Crossover Count	8	AX-116760862	3418632	G	A	0.152183	0.463649	0.0856183	6.12E-08
A. Crossover Count	8	AX-116690431	4409745	A	G	0.127157	-0.493097	0.0911732	6.36E-08
A. Crossover Count	8	AX-116808673	2481665	A	G	0.341108	0.34204	0.0632511	6.39E-08
A. Crossover Count	8	AX-116337058	2449565	G	A	0.338126	0.342243	0.0634078	6.76E-08
A. Crossover Count	8	AX-116337046	2406151	T	C	0.343131	0.339158	0.0631916	8.00E-08
A. Crossover Count	8	AX-116772116	4575677	C	T	0.126305	-0.490667	0.0916742	8.68E-08
A. Crossover Count	8	AX-116336931	3414653	C	T	0.152077	0.45817	0.0856213	8.74E-08
A. Crossover Count	8	WU_10.2_8_1358643	1726704	A	G	0.46443	0.320308	0.0598684	8.79E-08
A. Crossover Count	8	AX-116336949	3263722	C	G	0.432907	0.329104	0.0615277	8.85E-08
A. Crossover Count	8	AX-116752551	7979069	C	T	0.287753	-0.359395	0.0672021	8.89E-08
A. Crossover Count	8	WU_10.2_8_3064046	4176147	G	A	0.196486	-0.413638	0.0773619	8.95E-08
A. Crossover Count	17	AX-116591747	59902573	G	T	0.459212	-0.485441	0.0601462	6.97E-16
A. Crossover Count	17	AX-116762872	59845939	C	T	0.504579	-0.474598	0.0591432	1.02E-15
A. Crossover Count	17	AX-116591750	59911489	T	C	0.461874	-0.480508	0.060014	1.18E-15
A. Crossover Count	17	AX-116742180	59968884	C	T	0.461874	-0.480508	0.060014	1.18E-15
A. Crossover Count	17	AX-116591751	59914779	G	A	0.459105	-0.482544	0.0602695	1.18E-15
A. Crossover Count	17	AX-116591754	59924616	G	T	0.459212	-0.481923	0.0602541	1.26E-15
A. Crossover Count	17	AX-116591661	59560918	A	G	0.485517	-0.477644	0.0611637	5.75E-15
A. Crossover Count	17	AX-116591746	59900749	G	A	0.461129	-0.469983	0.0601878	5.78E-15
A. Crossover Count	17	AX-116591666	59575183	G	A	0.485623	-0.476405	0.0611711	6.80E-15
A. Crossover Count	17	AX-116591846	60238697	A	G	0.493397	-0.459155	0.0594951	1.19E-14
A. Crossover Count	17	AX-116591728	59843211	A	G	0.498616	-0.457526	0.0598247	2.04E-14
A. Crossover Count	17	AX-116591768	59973018	A	G	0.471353	-0.455495	0.0597811	2.55E-14
A. Crossover Count	17	AX-116591667	59577863	T	C	0.48541	-0.457898	0.0612726	7.83E-14
A. Crossover Count	17	AX-116591739	59879201	C	T	0.457721	-0.441665	0.0601319	2.06E-13
A. Crossover Count	17	AX-116742179	59875407	G	A	0.454207	-0.43185	0.0604563	9.12E-13
A. Crossover Count	17	AX-116591740	59882168	C	T	0.453461	-0.42889	0.0606091	1.48E-12
A. Crossover Count	17	AX-116591820	60198922	G	C	0.513632	-0.421271	0.0600547	2.30E-12
A. Crossover Count	17	AX-116591736	59866693	A	T	0.458892	-0.408358	0.0605217	1.51E-11
A. Crossover Count	17	AX-116591668	59582563	T	C	0.402449	-0.416888	0.0618847	1.62E-11
A. Crossover Count	17	AX-116591669	59583264	C	T	0.397657	-0.417417	0.0619945	1.66E-11
A. Crossover Count	17	AX-116591725	59835740	T	C	0.422045	-0.397043	0.0602527	4.41E-11
A. Crossover Count	17	AX-116591774	59992392	C	T	0.516081	-0.392455	0.0597441	5.07E-11
A. Crossover Count	17	AX-116591769	59976826	G	A	0.158466	0.533618	0.0813138	5.29E-11
A. Crossover Count	17	AX-116591811	60299015	G	T	0.475612	-0.384218	0.0596505	1.19E-10
A. Crossover Count	17	WU_10.2_17_67569983	60289046	G	A	0.47902	-0.38401	0.0596385	1.20E-10
A. Crossover Count	17	WU_10.2_17_67737501	60262302	A	G	0.399468	-0.390857	0.0609749	1.45E-10
A. Crossover Count	17	AX-116591819	60205625	G	A	0.396592	-0.391903	0.0611665	1.48E-10
A. Crossover Count	17	AX-116591839	60215457	G	A	0.511928	-0.383293	0.0598571	1.52E-10
A. Crossover Count	17	AX-116591844	60233167	T	A	0.467625	-0.379675	0.0595918	1.87E-10
A. Crossover Count	17	AX-116759995	59705371	A	G	0.428541	-0.377727	0.0601135	3.31E-10
A. Crossover Count	17	AX-116591719	59818940	A	G	0.423962	-0.380491	0.0607653	3.81E-10
A. Crossover Count	17	AX-116591732	59856849	A	T	0.373376	-0.383338	0.061396	4.27E-10
A. Crossover Count	17	AX-116591733	59858978	C	G	0.373376	-0.383338	0.061396	4.27E-10
A. Crossover Count	17	AX-116677957	59821174	C	T	0.420767	-0.378499	0.0607774	4.74E-10
A. Crossover Count	17	AX-116591720	59824186	A	T	0.422364	-0.376703	0.0606626	5.30E-10
A. Crossover Count	17	AX-116591843	60227777	G	T	0.397231	-0.379703	0.0613063	5.88E-10
A. Crossover Count	17	AX-116591738	59874285	A	T	0.488924	-0.371653	0.0601508	6.46E-10
A. Crossover Count	17	AX-116591847	60242523	A	G	0.385729	-0.38209	0.0620177	7.23E-10
A. Crossover Count	17	AX-116802273	60025117	T	C	0.449201	0.365879	0.0596091	8.36E-10
A. Crossover Count	17	AX-116591723	59833507	T	C	0.143344	0.512274	0.0848106	1.54E-09
A. Crossover Count	17	AX-116766399	59597028	C	T	0.427902	-0.368881	0.0612464	1.71E-09
A. Crossover Count	17	AX-116591748	59906324	T	C	0.122684	0.538966	0.0900431	2.16E-09
A. Crossover Count	17	AX-116591841	60221605	C	T	0.477955	-0.354674	0.0598409	3.09E-09
A. Crossover Count	17	AX-116655803	60459673	A	C	0.12066	0.545781	0.0923352	3.40E-09
A. Crossover Count	17	AX-116591639	59473991	T	C	0.391906	-0.365893	0.0628951	5.97E-09
A. Crossover Count	17	AX-116591562	59225530	A	G	0.424494	-0.361513	0.0625307	7.41E-09
A. Crossover Count	17	AX-116655833	60371182	G	A	0.496699	-0.342652	0.0594543	8.25E-09
A. Crossover Count	17	WU_10.2_17_66292358	58973970	G	A	0.241214	-0.403979	0.0701032	8.28E-09
A. Crossover Count	17	AX-116591563	59228108	C	T	0.422577	-0.359525	0.0625388	8.99E-09
A. Crossover Count	17	AX-116591566	59242269	G	A	0.424388	-0.358332	0.0625162	9.94E-09
A. Crossover Count	17	AX-116591493	58975753	G	A	0.239404	-0.402964	0.0703574	1.02E-08
A. Crossover Count	17	AX-116591840	60218546	A	G	0.363898	-0.35396	0.0620661	1.18E-08
A. Crossover Count	17	AX-116591849	60247240	A	T	0.366454	-0.354422	0.0621678	1.19E-08
A. Crossover Count	17	AX-116591691	59692259	G	A	0.146858	0.475604	0.0834406	1.20E-08
A. Crossover Count	17	AX-116591837	60211943	A	G	0.426624	-0.3449	0.0605182	1.20E-08
A. Crossover Count	17	AX-116591845	60234954	A	G	0.366241	-0.353566	0.0621918	1.31E-08
A. Crossover Count	17	WU_10.2_17_66287158	58968770	G	A	0.241534	-0.397458	0.0699311	1.32E-08
A. Crossover Count	17	AX-116677966	60333415	T	C	0.496912	-0.336571	0.0592403	1.34E-08
A. Crossover Count	17	AX-116591765	59957194	C	A	0.140043	0.483716	0.0853147	1.43E-08
A. Crossover Count	17	AX-116591503	59007918	G	T	0.240788	-0.395821	0.0700107	1.57E-08
A. Crossover Count	17	AX-116591822	60190848	A	G	0.366347	-0.352048	0.0622767	1.58E-08
A. Crossover Count	17	AX-116591513	59041416	G	T	0.241534	-0.395029	0.0699086	1.60E-08
A. Crossover Count	17	AX-116677943	59046583	T	C	0.241534	-0.395029	0.0699086	1.60E-08
A. Crossover Count	17	AX-116591500	58997844	G	A	0.239723	-0.396399	0.0701834	1.62E-08
A. Crossover Count	17	AX-116591504	59010869	G	A	0.239723	-0.396399	0.0701834	1.62E-08
A. Crossover Count	17	AX-116591506	59014718	C	A	0.239723	-0.396399	0.0701834	1.62E-08
A. Crossover Count	17	AX-116591851	60252778	C	T	0.361768	-0.351656	0.0624112	1.76E-08
A. Crossover Count	17	AX-116591854	60260352	G	C	0.359105	-0.352115	0.0625045	1.77E-08
A. Crossover Count	17	AX-116591867	60489033	T	G	0.086262	0.597937	0.106377	1.90E-08
A. Crossover Count	17	AX-116591699	59723911	T	C	0.347071	-0.355568	0.0633	1.94E-08
A. Crossover Count	17	AX-116591509	59030294	C	T	0.239723	-0.393967	0.0701618	1.96E-08
A. Crossover Count	17	AX-116591812	60302862	A	G	0.372417	-0.347961	0.0620486	2.05E-08
A. Crossover Count	17	AX-116766392	58971176	G	T	0.238765	-0.393997	0.0702984	2.09E-08
A. Crossover Count	17	AX-116591806	60283252	A	G	0.36688	-0.348728	0.0622871	2.16E-08
A. Crossover Count	17	AX-116591807	60285737	A	G	0.36688	-0.348728	0.0622871	2.16E-08
A. Crossover Count	17	AX-116591809	60291513	A	G	0.36688	-0.348728	0.0622871	2.16E-08
A. Crossover Count	17	AX-116591882	60552983	C	T	0.0834931	0.596828	0.106869	2.34E-08
A. Crossover Count	17	AX-116591803	60272826	G	T	0.361235	-0.348323	0.0624762	2.47E-08
A. Crossover Count	17	TN_11.1_17_59909358	59909358	A	G	0.112141	0.521017	0.09354	2.55E-08
A. Crossover Count	17	AX-116799226	60230585	G	A	0.361448	-0.347388	0.0624488	2.66E-08
A. Crossover Count	17	M1GA0022781	60183660	G	A	0.364217	-0.345252	0.0622999	2.99E-08
A. Crossover Count	17	AX-116591853	60256762	G	A	0.360277	-0.343816	0.0625068	3.79E-08
A. Crossover Count	17	AX-116785008	59041714	T	C	0.243237	-0.383367	0.0697255	3.84E-08
A. Crossover Count	17	AX-116591766	59958677	G	A	0.374121	-0.338986	0.0620659	4.72E-08
A. Crossover Count	17	AX-116591780	60014528	A	G	0.433972	-0.328615	0.0601837	4.76E-08
A. Crossover Count	17	AX-116591823	60188707	G	A	0.362726	-0.340499	0.0625609	5.25E-08
A. Crossover Count	17	AX-116591928	60721520	C	T	0.321299	-0.354286	0.0651488	5.38E-08
A. Crossover Count	17	AX-116591836	60209264	A	G	0.370394	-0.335818	0.0618652	5.69E-08
A. Crossover Count	17	AX-116591695	59711925	G	A	0.14984	0.450221	0.0829592	5.73E-08
A. Crossover Count	17	AX-116591838	60213639	G	A	0.360703	-0.337839	0.0624089	6.19E-08
A. Crossover Count	17	AX-116677947	59524470	G	A	0.131736	0.475287	0.0878109	6.21E-08
A. Crossover Count	17	AX-116591930	60725950	G	C	0.321193	-0.35185	0.0651487	6.64E-08
A. Crossover Count	17	AX-116591852	60252825	G	A	0.363685	-0.335695	0.0622108	6.81E-08
A. Crossover Count	17	AX-116677940	58955817	A	G	0.232481	-0.38092	0.0707095	7.16E-08
A. Crossover Count	17	AX-116591488	58959320	T	C	0.232481	-0.38092	0.0707095	7.16E-08
A. Crossover Count	17	AX-116677951	59661434	G	A	0.149414	0.44753	0.0831932	7.47E-08
A. Crossover Count	17	AX-116591763	60069356	A	G	0.304899	-0.354811	0.0659625	7.49E-08
A. Crossover Count	17	AX-116591745	59899045	T	C	0.51246	-0.320135	0.0597004	8.21E-08
A. Crossover Count	17	AX-116591726	59838754	C	A	0.0842386	0.567634	0.106042	8.66E-08
A. Crossover Count	17	AX-116591478	58924196	G	A	0.256763	-0.36369	0.0680253	8.97E-08
B. Intra-chromosomal Allelic Shuffling	1	AX-116120194	89299915	T	C	0.341534	-0.0549301	0.00587595	8.91E-21
B. Intra-chromosomal Allelic Shuffling	1	AX-116119838	88065527	T	C	0.348349	-0.0541941	0.00579776	8.98E-21
B. Intra-chromosomal Allelic Shuffling	1	AX-116119923	88325372	C	T	0.335676	-0.0547447	0.00587005	1.10E-20
B. Intra-chromosomal Allelic Shuffling	1	AX-116663379	89250052	C	T	0.341427	-0.0545776	0.00587701	1.59E-20
B. Intra-chromosomal Allelic Shuffling	1	AX-116119834	88049816	G	A	0.34377	-0.0538295	0.00579713	1.61E-20
B. Intra-chromosomal Allelic Shuffling	1	AX-116701628	88038284	G	A	0.342066	-0.0537565	0.00579267	1.69E-20
B. Intra-chromosomal Allelic Shuffling	1	AX-116120111	88983892	T	C	0.341321	-0.0545343	0.00587691	1.70E-20
B. Intra-chromosomal Allelic Shuffling	1	AX-116663376	89076457	T	C	0.341321	-0.0545343	0.00587691	1.70E-20
B. Intra-chromosomal Allelic Shuffling	1	AX-116120301	89663757	A	G	0.341321	-0.0545343	0.00587691	1.70E-20
B. Intra-chromosomal Allelic Shuffling	1	AX-116120381	89939756	G	A	0.341321	-0.0545343	0.00587691	1.70E-20
B. Intra-chromosomal Allelic Shuffling	1	AX-116663391	89985473	G	A	0.341321	-0.0545343	0.00587691	1.70E-20
B. Intra-chromosomal Allelic Shuffling	1	AX-116663395	90135452	A	C	0.341321	-0.0545343	0.00587691	1.70E-20
B. Intra-chromosomal Allelic Shuffling	1	AX-116120473	90213962	A	G	0.341321	-0.0545343	0.00587691	1.70E-20
B. Intra-chromosomal Allelic Shuffling	1	AX-116120499	90301543	A	G	0.341321	-0.0545343	0.00587691	1.70E-20
B. Intra-chromosomal Allelic Shuffling	1	AX-116120070	88847681	C	T	0.341214	-0.0545301	0.00587655	1.71E-20
B. Intra-chromosomal Allelic Shuffling	1	AX-116663373	88884172	C	T	0.341214	-0.0545301	0.00587655	1.71E-20
B. Intra-chromosomal Allelic Shuffling	1	AX-116120390	89971537	G	A	0.338978	-0.0543798	0.00586923	1.95E-20
B. Intra-chromosomal Allelic Shuffling	1	AX-116701597	87330461	A	G	0.352396	-0.0533619	0.00576391	2.08E-20
B. Intra-chromosomal Allelic Shuffling	1	AX-116119973	88549123	G	A	0.334824	-0.0543131	0.00587052	2.21E-20
B. Intra-chromosomal Allelic Shuffling	1	AX-116119975	88554128	G	A	0.334824	-0.0543131	0.00587052	2.21E-20
B. Intra-chromosomal Allelic Shuffling	1	AX-116119972	88546137	T	C	0.339191	-0.0541813	0.00586794	2.62E-20
B. Intra-chromosomal Allelic Shuffling	1	AX-116120303	89669346	C	G	0.340682	-0.0542398	0.00587468	2.64E-20
B. Intra-chromosomal Allelic Shuffling	1	AX-116120382	89942385	G	A	0.337061	-0.05431	0.00588386	2.70E-20
B. Intra-chromosomal Allelic Shuffling	1	AX-116119836	88057662	G	A	0.342705	-0.0533867	0.00578719	2.84E-20
B. Intra-chromosomal Allelic Shuffling	1	INRA0003287	90246388	C	A	0.341001	-0.0542786	0.00588686	2.96E-20
B. Intra-chromosomal Allelic Shuffling	1	AX-116120384	89947763	C	T	0.336954	-0.05421	0.00588345	3.14E-20
B. Intra-chromosomal Allelic Shuffling	1	AX-116120389	89967590	G	A	0.336954	-0.05421	0.00588345	3.14E-20
B. Intra-chromosomal Allelic Shuffling	1	AX-116119920	88379273	G	A	0.336528	-0.0540582	0.00587015	3.29E-20
B. Intra-chromosomal Allelic Shuffling	1	AX-116120388	89964989	T	G	0.341214	-0.0541084	0.00588093	3.56E-20
B. Intra-chromosomal Allelic Shuffling	1	AX-116701661	88846385	C	T	0.335037	-0.0540367	0.00587783	3.81E-20
B. Intra-chromosomal Allelic Shuffling	1	AX-116701596	87319167	T	C	0.353142	-0.052819	0.00575975	4.71E-20
B. Intra-chromosomal Allelic Shuffling	1	AX-116663366	87967508	G	T	0.351012	-0.0529406	0.00577775	5.05E-20
B. Intra-chromosomal Allelic Shuffling	1	AX-116119811	87972728	C	T	0.347391	-0.0528799	0.00577404	5.28E-20
B. Intra-chromosomal Allelic Shuffling	1	AX-116119906	88376075	T	C	0.33983	-0.053716	0.0058707	5.70E-20
B. Intra-chromosomal Allelic Shuffling	1	AX-116119914	88348145	C	A	0.359318	-0.0526488	0.00577839	8.14E-20
B. Intra-chromosomal Allelic Shuffling	1	AX-116119928	88394776	C	T	0.336422	-0.0534953	0.00587356	8.41E-20
B. Intra-chromosomal Allelic Shuffling	1	AX-116119817	87991325	G	C	0.346006	-0.0526094	0.00577843	8.67E-20
B. Intra-chromosomal Allelic Shuffling	1	AX-116119929	88400177	A	G	0.340575	-0.0532743	0.00587092	1.14E-19
B. Intra-chromosomal Allelic Shuffling	1	AX-116663363	87529273	A	C	0.351438	-0.0521441	0.00577306	1.68E-19
B. Intra-chromosomal Allelic Shuffling	1	AX-116120625	90711689	A	G	0.36443	-0.0519858	0.00576863	2.03E-19
B. Intra-chromosomal Allelic Shuffling	1	AX-116119654	87265184	G	A	0.346645	-0.0521771	0.00579002	2.03E-19
B. Intra-chromosomal Allelic Shuffling	1	AX-116119655	87267077	G	A	0.346645	-0.0521771	0.00579002	2.03E-19
B. Intra-chromosomal Allelic Shuffling	1	AX-116119657	87271498	C	T	0.346645	-0.0521771	0.00579002	2.03E-19
B. Intra-chromosomal Allelic Shuffling	1	AX-116119835	88051896	C	T	0.322471	-0.0520678	0.00577969	2.08E-19
B. Intra-chromosomal Allelic Shuffling	1	AX-116120085	88893795	T	G	0.350373	-0.0524927	0.00583211	2.24E-19
B. Intra-chromosomal Allelic Shuffling	1	AX-116701586	86986242	C	T	0.34771	-0.0520606	0.00578689	2.33E-19
B. Intra-chromosomal Allelic Shuffling	1	AX-116701631	88062883	G	T	0.357721	-0.0517103	0.00575132	2.45E-19
B. Intra-chromosomal Allelic Shuffling	1	AX-116119982	88577183	T	G	0.333972	-0.0526035	0.00585538	2.62E-19
B. Intra-chromosomal Allelic Shuffling	1	AX-116120082	88887720	T	G	0.338552	-0.0528256	0.00588676	2.87E-19
B. Intra-chromosomal Allelic Shuffling	1	AX-116701655	88748738	T	C	0.341747	-0.0527428	0.00588037	2.98E-19
B. Intra-chromosomal Allelic Shuffling	1	AX-116120083	88888811	C	T	0.333866	-0.0527913	0.00589184	3.24E-19
B. Intra-chromosomal Allelic Shuffling	1	AX-116120086	88896253	T	C	0.340895	-0.0526396	0.00588055	3.51E-19
B. Intra-chromosomal Allelic Shuffling	1	AX-116119664	87313739	C	A	0.346113	-0.0518382	0.00579197	3.55E-19
B. Intra-chromosomal Allelic Shuffling	1	AX-116119656	87269232	G	A	0.34345	-0.0515559	0.00580091	6.25E-19
B. Intra-chromosomal Allelic Shuffling	1	AX-116120036	88737848	G	A	0.338126	-0.0522032	0.00587984	6.79E-19
B. Intra-chromosomal Allelic Shuffling	1	AX-116120386	89958481	T	C	0.334185	-0.0522405	0.00588593	6.96E-19
B. Intra-chromosomal Allelic Shuffling	1	AX-116120018	88682309	C	T	0.336528	-0.0521536	0.00589994	9.60E-19
B. Intra-chromosomal Allelic Shuffling	1	AX-116119744	87652477	C	T	0.360383	-0.0506245	0.0057339	1.06E-18
B. Intra-chromosomal Allelic Shuffling	1	AX-116120478	90228182	T	G	0.351118	-0.0519813	0.00589483	1.16E-18
B. Intra-chromosomal Allelic Shuffling	1	AX-116120383	89947705	G	A	0.320554	-0.0525058	0.00595461	1.17E-18
B. Intra-chromosomal Allelic Shuffling	1	AX-116120067	88829301	A	G	0.329712	-0.0513417	0.00584108	1.50E-18
B. Intra-chromosomal Allelic Shuffling	1	AX-116119904	88280803	A	C	0.342812	-0.0513847	0.00584691	1.52E-18
B. Intra-chromosomal Allelic Shuffling	1	AX-116120011	88661443	T	G	0.341534	-0.0517172	0.00588506	1.52E-18
B. Intra-chromosomal Allelic Shuffling	1	AX-116120033	88721874	A	G	0.341534	-0.0517172	0.00588506	1.52E-18
B. Intra-chromosomal Allelic Shuffling	1	AX-116119897	88261747	C	T	0.337913	-0.0514265	0.00585267	1.54E-18
B. Intra-chromosomal Allelic Shuffling	1	AX-116119898	88263820	G	A	0.33951	-0.0513077	0.00584178	1.59E-18
B. Intra-chromosomal Allelic Shuffling	1	AX-116701658	88822510	C	T	0.334611	-0.0517197	0.0058911	1.65E-18
B. Intra-chromosomal Allelic Shuffling	1	AX-116119956	88499414	T	C	0.347391	-0.0510524	0.00581703	1.69E-18
B. Intra-chromosomal Allelic Shuffling	1	AX-116120062	88814388	G	A	0.334292	-0.0515463	0.00589376	2.21E-18
B. Intra-chromosomal Allelic Shuffling	1	AX-116119814	87983125	G	A	0.362407	-0.049799	0.00570069	2.42E-18
B. Intra-chromosomal Allelic Shuffling	1	AX-116119766	87573228	G	A	0.339404	-0.0501463	0.00574401	2.54E-18
B. Intra-chromosomal Allelic Shuffling	1	AX-116119745	87650039	A	G	0.366241	-0.0499629	0.00572912	2.76E-18
B. Intra-chromosomal Allelic Shuffling	1	AX-116119762	87590635	A	G	0.353994	-0.0501959	0.00575786	2.84E-18
B. Intra-chromosomal Allelic Shuffling	1	AX-116119761	87590837	A	C	0.353781	-0.0502187	0.00576116	2.86E-18
B. Intra-chromosomal Allelic Shuffling	1	AX-116120015	88676241	T	G	0.341001	-0.0512318	0.0058942	3.56E-18
B. Intra-chromosomal Allelic Shuffling	1	AX-116119963	88518596	G	A	0.341001	-0.050734	0.0058386	3.64E-18
B. Intra-chromosomal Allelic Shuffling	1	AX-116119995	88619321	C	A	0.343131	-0.0503023	0.00579768	4.09E-18
B. Intra-chromosomal Allelic Shuffling	1	AX-116119727	87575994	T	C	0.353994	-0.0499172	0.00575983	4.46E-18
B. Intra-chromosomal Allelic Shuffling	1	AX-116663362	87577037	A	G	0.353994	-0.0499172	0.00575983	4.46E-18
B. Intra-chromosomal Allelic Shuffling	1	AX-116119765	87578537	T	C	0.353994	-0.0499172	0.00575983	4.46E-18
B. Intra-chromosomal Allelic Shuffling	1	AX-116701610	87583768	A	G	0.353994	-0.0499172	0.00575983	4.46E-18
B. Intra-chromosomal Allelic Shuffling	1	AX-116119763	87587359	T	C	0.353994	-0.0499172	0.00575983	4.46E-18
B. Intra-chromosomal Allelic Shuffling	1	AX-116119608	87105692	T	G	0.366454	-0.049646	0.00572967	4.53E-18
B. Intra-chromosomal Allelic Shuffling	1	AX-116120022	88693196	G	T	0.348456	-0.0501603	0.00579669	5.00E-18
B. Intra-chromosomal Allelic Shuffling	1	AX-116701625	88006932	T	A	0.360703	-0.0494885	0.00571979	5.05E-18
B. Intra-chromosomal Allelic Shuffling	1	AX-116119819	87995279	G	A	0.362513	-0.0493863	0.00572355	6.21E-18
B. Intra-chromosomal Allelic Shuffling	1	AX-116119931	88295398	G	T	0.343983	-0.0506383	0.00587484	6.72E-18
B. Intra-chromosomal Allelic Shuffling	1	AX-116119728	87584447	G	A	0.349521	-0.0496349	0.00576831	7.65E-18
B. Intra-chromosomal Allelic Shuffling	1	AX-116119760	87595145	T	C	0.357721	-0.0496113	0.00576683	7.77E-18
B. Intra-chromosomal Allelic Shuffling	1	AX-116119988	88595908	C	T	0.34345	-0.049726	0.00579341	9.23E-18
B. Intra-chromosomal Allelic Shuffling	1	AX-116120192	89290706	A	G	0.380298	-0.0493294	0.00575338	1.00E-17
B. Intra-chromosomal Allelic Shuffling	1	AX-116120501	90310893	T	C	0.336209	-0.0500371	0.00584557	1.13E-17
B. Intra-chromosomal Allelic Shuffling	1	AX-116119576	86993850	T	C	0.353887	-0.0492979	0.00577615	1.40E-17
B. Intra-chromosomal Allelic Shuffling	1	AX-116120503	90315465	A	T	0.344515	-0.0494415	0.00580511	1.64E-17
B. Intra-chromosomal Allelic Shuffling	1	AX-116119826	88014479	C	G	0.367519	-0.0485378	0.00571617	2.04E-17
B. Intra-chromosomal Allelic Shuffling	1	AX-116701665	88904119	A	T	0.3459	-0.0495071	0.00585771	2.87E-17
B. Intra-chromosomal Allelic Shuffling	1	AX-116701669	88999613	A	G	0.337806	-0.0496631	0.00587633	2.88E-17
B. Intra-chromosomal Allelic Shuffling	1	AX-116119752	87622225	A	G	0.367732	-0.0483559	0.0057258	3.03E-17
B. Intra-chromosomal Allelic Shuffling	1	AX-116119867	88170983	C	G	0.332801	-0.0489826	0.00580771	3.34E-17
B. Intra-chromosomal Allelic Shuffling	1	AX-116119934	88416436	A	G	0.361874	-0.0487522	0.00579124	3.82E-17
B. Intra-chromosomal Allelic Shuffling	1	AX-116119813	87980503	G	C	0.35836	-0.0483984	0.00575271	3.99E-17
B. Intra-chromosomal Allelic Shuffling	1	AX-116120188	89281582	C	G	0.380511	-0.0482748	0.00574494	4.35E-17
B. Intra-chromosomal Allelic Shuffling	1	AX-116120181	89252340	T	G	0.384878	-0.0481496	0.00573444	4.60E-17
B. Intra-chromosomal Allelic Shuffling	1	AX-116119726	87571369	T	C	0.353461	-0.0485961	0.00579531	5.05E-17
B. Intra-chromosomal Allelic Shuffling	1	AX-116120027	88706499	T	G	0.340469	-0.0492221	0.00587742	5.53E-17
B. Intra-chromosomal Allelic Shuffling	1	AX-116119578	86999929	G	A	0.348988	-0.0483886	0.00578685	6.18E-17
B. Intra-chromosomal Allelic Shuffling	1	AX-116119581	87009544	G	A	0.348988	-0.0483886	0.00578685	6.18E-17
B. Intra-chromosomal Allelic Shuffling	1	AX-116119729	87526160	C	T	0.355591	-0.0478355	0.00572548	6.55E-17
B. Intra-chromosomal Allelic Shuffling	1	AX-116120295	89639985	C	A	0.334398	-0.0488402	0.00585264	7.12E-17
B. Intra-chromosomal Allelic Shuffling	1	AX-116119924	88299045	T	G	0.355591	-0.0490431	0.00587771	7.19E-17
B. Intra-chromosomal Allelic Shuffling	1	AX-116119812	87979046	C	G	0.36656	-0.0476401	0.00570993	7.22E-17
B. Intra-chromosomal Allelic Shuffling	1	AX-116120176	89229634	T	C	0.342705	-0.048698	0.0058416	7.66E-17
B. Intra-chromosomal Allelic Shuffling	1	AX-116120288	89615507	G	A	0.334292	-0.0487739	0.00585526	8.09E-17
B. Intra-chromosomal Allelic Shuffling	1	AX-116120292	89632228	G	T	0.334292	-0.0487739	0.00585526	8.09E-17
B. Intra-chromosomal Allelic Shuffling	1	AX-116119825	88012743	G	T	0.367412	-0.0476592	0.00572195	8.14E-17
B. Intra-chromosomal Allelic Shuffling	1	AX-116120502	90315078	G	C	0.331523	-0.0487295	0.00585135	8.23E-17
B. Intra-chromosomal Allelic Shuffling	1	AX-116120072	88852752	C	G	0.343131	-0.0485739	0.00583601	8.57E-17
B. Intra-chromosomal Allelic Shuffling	1	AX-116120109	88979423	A	G	0.343557	-0.0485808	0.00583823	8.71E-17
B. Intra-chromosomal Allelic Shuffling	1	AX-116119935	88420613	C	T	0.353994	-0.0484351	0.00582826	9.54E-17
B. Intra-chromosomal Allelic Shuffling	1	AX-116120290	89627727	A	G	0.338552	-0.0485849	0.0058472	9.64E-17
B. Intra-chromosomal Allelic Shuffling	1	AX-116120291	89628701	A	G	0.338552	-0.0485849	0.0058472	9.64E-17
B. Intra-chromosomal Allelic Shuffling	1	AX-116120293	89636134	T	C	0.338552	-0.0485849	0.0058472	9.64E-17
B. Intra-chromosomal Allelic Shuffling	1	AX-116120294	89636788	A	G	0.338552	-0.0485849	0.0058472	9.64E-17
B. Intra-chromosomal Allelic Shuffling	1	AX-116120512	90343294	T	C	0.342812	-0.0483219	0.00581971	1.01E-16
B. Intra-chromosomal Allelic Shuffling	1	AX-116701685	89227810	C	T	0.361555	-0.0476301	0.0057366	1.02E-16
B. Intra-chromosomal Allelic Shuffling	1	AX-116120116	89001945	G	C	0.334505	-0.0489993	0.00590437	1.05E-16
B. Intra-chromosomal Allelic Shuffling	1	AX-116119841	88073387	C	T	0.351225	-0.0477049	0.00574848	1.05E-16
B. Intra-chromosomal Allelic Shuffling	1	AX-116120500	90303886	C	T	0.33099	-0.0484883	0.00584807	1.12E-16
B. Intra-chromosomal Allelic Shuffling	1	AX-116119938	88427401	T	C	0.358466	-0.0481939	0.00582194	1.25E-16
B. Intra-chromosomal Allelic Shuffling	1	AX-116119862	88153316	T	C	0.34803	-0.0480284	0.00580334	1.27E-16
B. Intra-chromosomal Allelic Shuffling	1	AX-116119864	88158255	A	G	0.34803	-0.0480284	0.00580334	1.27E-16
B. Intra-chromosomal Allelic Shuffling	1	AX-116119936	88423569	C	T	0.353781	-0.0482207	0.00582777	1.29E-16
B. Intra-chromosomal Allelic Shuffling	1	AX-116120178	89236831	A	G	0.33983	-0.0482462	0.00584461	1.52E-16
B. Intra-chromosomal Allelic Shuffling	1	AX-116120310	89684113	A	G	0.336954	-0.0487737	0.0059133	1.61E-16
B. Intra-chromosomal Allelic Shuffling	1	AX-116119810	87965680	A	G	0.353568	-0.0472899	0.00574021	1.75E-16
B. Intra-chromosomal Allelic Shuffling	1	AX-116119525	86831530	G	A	0.372098	-0.0474993	0.00576624	1.76E-16
B. Intra-chromosomal Allelic Shuffling	1	AX-116119896	88260143	G	A	0.334824	-0.0481539	0.00584828	1.81E-16
B. Intra-chromosomal Allelic Shuffling	1	AX-116119933	88412527	A	C	0.357827	-0.0479123	0.00581993	1.83E-16
B. Intra-chromosomal Allelic Shuffling	1	AX-116119827	88021663	G	C	0.347391	-0.0471463	0.00573403	2.00E-16
B. Intra-chromosomal Allelic Shuffling	1	AX-116119828	88025623	T	C	0.359957	-0.0467785	0.00569369	2.11E-16
B. Intra-chromosomal Allelic Shuffling	1	AX-116120399	90004012	C	T	0.333546	-0.0486636	0.00592969	2.27E-16
B. Intra-chromosomal Allelic Shuffling	1	AX-116701622	87962783	G	A	0.364324	-0.0466897	0.00570208	2.65E-16
B. Intra-chromosomal Allelic Shuffling	1	AX-116119865	88161915	G	T	0.344409	-0.0475195	0.00580696	2.76E-16
B. Intra-chromosomal Allelic Shuffling	1	AX-116120394	89991391	G	C	0.333653	-0.0484935	0.00592965	2.88E-16
B. Intra-chromosomal Allelic Shuffling	1	AX-116119866	88167558	G	A	0.344409	-0.0474934	0.00580755	2.89E-16
B. Intra-chromosomal Allelic Shuffling	1	AX-116120073	88854961	G	T	0.338232	-0.0477275	0.00583711	2.92E-16
B. Intra-chromosomal Allelic Shuffling	1	AX-116119586	87023013	A	G	0.350479	-0.0473139	0.00579407	3.19E-16
B. Intra-chromosomal Allelic Shuffling	1	AX-116120636	90678145	T	C	0.359212	-0.0468885	0.00574262	3.21E-16
B. Intra-chromosomal Allelic Shuffling	1	AX-116120112	88987538	A	G	0.343344	-0.0476357	0.00583467	3.23E-16
B. Intra-chromosomal Allelic Shuffling	1	AX-116120477	90225855	T	C	0.334185	-0.0477231	0.00584923	3.38E-16
B. Intra-chromosomal Allelic Shuffling	1	AX-116120398	90001827	T	A	0.333866	-0.0482937	0.00592456	3.60E-16
B. Intra-chromosomal Allelic Shuffling	1	AX-116119527	86837478	C	T	0.369116	-0.0471095	0.00578317	3.76E-16
B. Intra-chromosomal Allelic Shuffling	1	AX-116120120	89021026	C	T	0.343131	-0.0476045	0.00584954	4.01E-16
B. Intra-chromosomal Allelic Shuffling	1	AX-116120476	90222975	C	T	0.330245	-0.0474847	0.0058529	4.94E-16
B. Intra-chromosomal Allelic Shuffling	1	AX-116701636	88201590	A	G	0.34803	-0.0469206	0.00579188	5.45E-16
B. Intra-chromosomal Allelic Shuffling	1	AX-116701635	88192427	C	T	0.343237	-0.0469695	0.00579936	5.54E-16
B. Intra-chromosomal Allelic Shuffling	1	AX-116119872	88184847	A	G	0.34803	-0.0468898	0.00579218	5.71E-16
B. Intra-chromosomal Allelic Shuffling	1	AX-116119876	88199320	G	A	0.343131	-0.0469408	0.00579894	5.74E-16
B. Intra-chromosomal Allelic Shuffling	1	AX-116120486	90254969	T	C	0.344196	-0.0472291	0.00583933	6.06E-16
B. Intra-chromosomal Allelic Shuffling	1	AX-116119966	88531770	G	A	0.385517	-0.0466304	0.00577044	6.43E-16
B. Intra-chromosomal Allelic Shuffling	1	AX-116119809	87960218	C	T	0.363152	-0.0459701	0.0057014	7.45E-16
B. Intra-chromosomal Allelic Shuffling	1	AX-116120630	90696740	C	T	0.354207	-0.0464128	0.00576435	8.17E-16
B. Intra-chromosomal Allelic Shuffling	1	AX-116120590	90649886	G	C	0.355378	-0.0463774	0.0057635	8.50E-16
B. Intra-chromosomal Allelic Shuffling	1	AX-116120489	90243351	C	G	0.334185	-0.0471519	0.00586042	8.57E-16
B. Intra-chromosomal Allelic Shuffling	1	AX-116120587	90642983	T	C	0.404899	-0.0462159	0.00574517	8.67E-16
B. Intra-chromosomal Allelic Shuffling	1	AX-116701716	89768475	C	T	0.332801	-0.0476136	0.00592593	9.37E-16
B. Intra-chromosomal Allelic Shuffling	1	AX-116120335	89769952	G	C	0.332801	-0.0476136	0.00592593	9.37E-16
B. Intra-chromosomal Allelic Shuffling	1	AX-116119909	88364387	T	G	0.320234	-0.0475819	0.00593042	1.03E-15
B. Intra-chromosomal Allelic Shuffling	1	AX-116120589	90647917	G	A	0.356443	-0.0461164	0.00575836	1.16E-15
B. Intra-chromosomal Allelic Shuffling	1	AX-116120485	90257793	A	G	0.336741	-0.0467295	0.00584259	1.26E-15
B. Intra-chromosomal Allelic Shuffling	1	AX-116120628	90702627	C	T	0.358466	-0.0459933	0.00575295	1.30E-15
B. Intra-chromosomal Allelic Shuffling	1	AX-116120490	90241232	G	A	0.330245	-0.0469008	0.0058716	1.37E-15
B. Intra-chromosomal Allelic Shuffling	1	AX-116119861	88151439	G	C	0.357082	-0.045985	0.0057625	1.46E-15
B. Intra-chromosomal Allelic Shuffling	1	AX-116119863	88156658	C	T	0.357082	-0.045985	0.0057625	1.46E-15
B. Intra-chromosomal Allelic Shuffling	1	AX-116119747	87642912	C	T	0.360277	-0.045898	0.00575179	1.47E-15
B. Intra-chromosomal Allelic Shuffling	1	AX-116120577	90609917	T	G	0.405431	-0.045805	0.00574037	1.47E-15
B. Intra-chromosomal Allelic Shuffling	1	AX-116120017	88680438	T	G	0.347604	-0.0465256	0.00583368	1.52E-15
B. Intra-chromosomal Allelic Shuffling	1	AX-116120071	88849499	C	A	0.319915	-0.0472682	0.0059277	1.53E-15
B. Intra-chromosomal Allelic Shuffling	1	AX-116120079	88878655	A	G	0.34196	-0.0465318	0.00584194	1.65E-15
B. Intra-chromosomal Allelic Shuffling	1	AX-116119737	87681671	C	T	0.362833	-0.0452477	0.00568177	1.67E-15
B. Intra-chromosomal Allelic Shuffling	1	AX-116120560	90558392	T	C	0.380831	-0.0461566	0.00580014	1.75E-15
B. Intra-chromosomal Allelic Shuffling	1	AX-116120568	90587636	A	G	0.405857	-0.0456691	0.00574012	1.78E-15
B. Intra-chromosomal Allelic Shuffling	1	AX-116120336	89764704	C	T	0.32886	-0.0471838	0.00593155	1.80E-15
B. Intra-chromosomal Allelic Shuffling	1	AX-116701621	87956103	G	A	0.362939	-0.0452876	0.00569437	1.82E-15
B. Intra-chromosomal Allelic Shuffling	1	AX-116119965	88525989	T	G	0.377955	-0.0462221	0.00581219	1.83E-15
B. Intra-chromosomal Allelic Shuffling	1	AX-116120078	88874399	G	C	0.337274	-0.046501	0.00584776	1.84E-15
B. Intra-chromosomal Allelic Shuffling	1	AX-116120076	88870216	C	T	0.336954	-0.0465268	0.00585297	1.88E-15
B. Intra-chromosomal Allelic Shuffling	1	AX-116120103	88964090	G	C	0.337806	-0.046528	0.00585595	1.94E-15
B. Intra-chromosomal Allelic Shuffling	1	AX-116120104	88968068	G	C	0.337806	-0.046528	0.00585595	1.94E-15
B. Intra-chromosomal Allelic Shuffling	1	AX-116119969	88537941	G	A	0.373269	-0.0460961	0.00580268	1.96E-15
B. Intra-chromosomal Allelic Shuffling	1	AX-116119967	88533635	A	G	0.376358	-0.0460974	0.00580589	2.03E-15
B. Intra-chromosomal Allelic Shuffling	1	AX-116701662	88864233	A	G	0.345474	-0.0461909	0.00582094	2.10E-15
B. Intra-chromosomal Allelic Shuffling	1	AX-116119839	88067759	A	G	0.366667	-0.0450861	0.0056849	2.18E-15
B. Intra-chromosomal Allelic Shuffling	1	AX-116120095	88935722	C	G	0.343557	-0.0463258	0.00584177	2.19E-15
B. Intra-chromosomal Allelic Shuffling	1	AX-116120392	89976475	G	A	0.315335	-0.0474362	0.00598497	2.27E-15
B. Intra-chromosomal Allelic Shuffling	1	AX-116120393	89987963	G	A	0.325879	-0.0473614	0.00597613	2.28E-15
B. Intra-chromosomal Allelic Shuffling	1	AX-116119877	88203627	C	T	0.343344	-0.0459281	0.00580187	2.45E-15
B. Intra-chromosomal Allelic Shuffling	1	AX-116628763	86866199	A	G	0.378381	-0.0455166	0.00575734	2.66E-15
B. Intra-chromosomal Allelic Shuffling	1	AX-116119860	88148922	C	T	0.356763	-0.0455596	0.00576705	2.79E-15
B. Intra-chromosomal Allelic Shuffling	1	AX-116120206	89349257	A	C	0.344622	-0.0459813	0.0058219	2.83E-15
B. Intra-chromosomal Allelic Shuffling	1	AX-116120172	89213974	A	G	0.384665	-0.0452588	0.00573263	2.90E-15
B. Intra-chromosomal Allelic Shuffling	1	AX-116120110	88982922	G	A	0.338019	-0.0461837	0.00585216	2.98E-15
B. Intra-chromosomal Allelic Shuffling	1	AX-116120191	89288079	G	A	0.36901	-0.045054	0.00570958	3.00E-15
B. Intra-chromosomal Allelic Shuffling	1	AX-116119930	88403228	C	T	0.322577	-0.0469939	0.00596226	3.22E-15
B. Intra-chromosomal Allelic Shuffling	1	AX-116120627	90706183	A	G	0.400106	-0.0452909	0.00574972	3.35E-15
B. Intra-chromosomal Allelic Shuffling	1	AX-116120107	88975913	A	G	0.34164	-0.0459962	0.00584542	3.58E-15
B. Intra-chromosomal Allelic Shuffling	1	AX-116119519	86815321	C	T	0.386368	-0.0450377	0.00572515	3.64E-15
B. Intra-chromosomal Allelic Shuffling	1	AX-116119775	87730185	A	T	0.366986	-0.0449434	0.00571994	3.92E-15
B. Intra-chromosomal Allelic Shuffling	1	AX-116701689	89262675	C	A	0.368903	-0.0447823	0.00570057	3.97E-15
B. Intra-chromosomal Allelic Shuffling	1	AX-116119806	87951740	C	T	0.360703	-0.0447581	0.00570169	4.16E-15
B. Intra-chromosomal Allelic Shuffling	1	AX-116120372	89913390	G	T	0.329393	-0.0461649	0.00588701	4.44E-15
B. Intra-chromosomal Allelic Shuffling	1	AX-116119895	88257270	T	C	0.361768	-0.0450832	0.00575688	4.83E-15
B. Intra-chromosomal Allelic Shuffling	1	AX-116120186	89276972	G	A	0.371672	-0.04441	0.0056886	5.86E-15
B. Intra-chromosomal Allelic Shuffling	1	AX-116120375	89923802	G	T	0.332268	-0.045989	0.00589106	5.88E-15
B. Intra-chromosomal Allelic Shuffling	1	AX-116120379	89935670	C	G	0.334931	-0.0459941	0.00589293	5.95E-15
B. Intra-chromosomal Allelic Shuffling	1	AX-116120081	88881959	G	T	0.341853	-0.0455933	0.00584269	6.02E-15
B. Intra-chromosomal Allelic Shuffling	1	AX-116120080	88879939	T	C	0.344941	-0.0455559	0.00584901	6.77E-15
B. Intra-chromosomal Allelic Shuffling	1	AX-116119917	88387029	C	A	0.342279	-0.0453032	0.0058296	7.77E-15
B. Intra-chromosomal Allelic Shuffling	1	AX-116119808	87958297	A	G	0.369649	-0.0441902	0.00568665	7.80E-15
B. Intra-chromosomal Allelic Shuffling	1	AX-116119873	88188165	A	C	0.345793	-0.0449268	0.00578162	7.81E-15
B. Intra-chromosomal Allelic Shuffling	1	AX-116701688	89245104	G	T	0.369329	-0.0443817	0.00571173	7.83E-15
B. Intra-chromosomal Allelic Shuffling	1	AX-116120173	89216174	T	C	0.3836	-0.044461	0.00573018	8.55E-15
B. Intra-chromosomal Allelic Shuffling	1	AX-116119901	88270383	C	A	0.286475	-0.0483193	0.0062375	9.44E-15
B. Intra-chromosomal Allelic Shuffling	1	AX-116120077	88872156	A	G	0.356443	-0.044739	0.00578898	1.09E-14
B. Intra-chromosomal Allelic Shuffling	1	AX-116120205	89345025	G	A	0.33312	-0.0450106	0.0058337	1.20E-14
B. Intra-chromosomal Allelic Shuffling	1	AX-116119922	88322087	C	T	0.28935	-0.0481968	0.00625186	1.27E-14
B. Intra-chromosomal Allelic Shuffling	1	AX-116701695	89346336	T	C	0.335676	-0.0449653	0.00583502	1.30E-14
B. Intra-chromosomal Allelic Shuffling	1	AX-116120099	88955749	T	C	0.340256	-0.0449693	0.00584375	1.41E-14
B. Intra-chromosomal Allelic Shuffling	1	AX-116120101	88958112	T	C	0.340256	-0.0449693	0.00584375	1.41E-14
B. Intra-chromosomal Allelic Shuffling	1	AX-116701804	92335760	G	A	0.35804	-0.0435514	0.00566122	1.44E-14
B. Intra-chromosomal Allelic Shuffling	1	AX-116120297	89648524	G	T	0.327263	-0.0453397	0.00590018	1.54E-14
B. Intra-chromosomal Allelic Shuffling	1	AX-116119659	87281650	C	T	0.340469	-0.0445762	0.00580405	1.59E-14
B. Intra-chromosomal Allelic Shuffling	1	AX-116119748	87642329	T	C	0.364217	-0.0438765	0.00571541	1.63E-14
B. Intra-chromosomal Allelic Shuffling	1	AX-116120300	89660022	A	G	0.331523	-0.0451673	0.00588735	1.69E-14
B. Intra-chromosomal Allelic Shuffling	1	AX-116119674	87348880	G	T	0.336954	-0.0446778	0.00582991	1.81E-14
B. Intra-chromosomal Allelic Shuffling	1	AX-116120094	88933374	T	C	0.341214	-0.0446991	0.00583346	1.82E-14
B. Intra-chromosomal Allelic Shuffling	1	AX-116119939	88428485	C	T	0.538232	0.0414249	0.00541904	2.10E-14
B. Intra-chromosomal Allelic Shuffling	1	AX-116119675	87352175	A	G	0.350053	-0.0438548	0.00574676	2.33E-14
B. Intra-chromosomal Allelic Shuffling	1	AX-116119658	87275599	A	G	0.291054	-0.0475259	0.00622967	2.37E-14
B. Intra-chromosomal Allelic Shuffling	1	AX-116119665	87315059	T	C	0.291054	-0.0475259	0.00622967	2.37E-14
B. Intra-chromosomal Allelic Shuffling	1	AX-116701598	87354003	A	G	0.350373	-0.0438537	0.00574925	2.39E-14
B. Intra-chromosomal Allelic Shuffling	1	AX-116120187	89279640	T	C	0.3459	-0.0439445	0.00576128	2.39E-14
B. Intra-chromosomal Allelic Shuffling	1	AX-116119960	88509272	C	T	0.380831	-0.0438574	0.00575719	2.58E-14
B. Intra-chromosomal Allelic Shuffling	1	AX-116119961	88512597	G	T	0.380831	-0.0438574	0.00575719	2.58E-14
B. Intra-chromosomal Allelic Shuffling	1	AX-116119962	88514566	C	T	0.380831	-0.0438574	0.00575719	2.58E-14
B. Intra-chromosomal Allelic Shuffling	1	AX-116120023	88693919	C	T	0.330351	-0.0452011	0.00593378	2.58E-14
B. Intra-chromosomal Allelic Shuffling	1	AX-116119520	86817889	C	T	0.392652	-0.0435015	0.00571065	2.58E-14
B. Intra-chromosomal Allelic Shuffling	1	AX-116119804	87945809	A	G	0.375293	-0.0433833	0.00569688	2.63E-14
B. Intra-chromosomal Allelic Shuffling	1	AX-116119663	87310358	A	G	0.366347	-0.0441544	0.00579899	2.65E-14
B. Intra-chromosomal Allelic Shuffling	1	AX-116701726	90231418	A	G	0.329073	-0.0446991	0.00587134	2.68E-14
B. Intra-chromosomal Allelic Shuffling	1	AX-116120433	89897515	G	A	0.331629	-0.0448393	0.00589398	2.79E-14
B. Intra-chromosomal Allelic Shuffling	1	DRGA0001304	86982365	G	A	0.292119	-0.047384	0.00623256	2.90E-14
B. Intra-chromosomal Allelic Shuffling	1	AX-116701718	89738668	A	T	0.370394	-0.0439578	0.00578556	3.01E-14
B. Intra-chromosomal Allelic Shuffling	1	AX-116701612	87701110	G	C	0.350053	-0.0437881	0.00576549	3.08E-14
B. Intra-chromosomal Allelic Shuffling	1	AX-116120456	90158147	T	C	0.344622	-0.0440452	0.00580374	3.22E-14
B. Intra-chromosomal Allelic Shuffling	1	AX-116119679	87366490	T	G	0.350799	-0.0435722	0.00574218	3.25E-14
B. Intra-chromosomal Allelic Shuffling	1	AX-116663378	89167001	G	A	0.289137	-0.0474369	0.00625867	3.47E-14
B. Intra-chromosomal Allelic Shuffling	1	AX-116120391	89972471	G	A	0.289137	-0.0474369	0.00625867	3.47E-14
B. Intra-chromosomal Allelic Shuffling	1	AX-116120096	88944551	C	T	0.337593	-0.0442987	0.00584468	3.47E-14
B. Intra-chromosomal Allelic Shuffling	1	ALGA0004886	89227027	A	C	0.289883	-0.0474478	0.00626296	3.57E-14
B. Intra-chromosomal Allelic Shuffling	1	AX-116120624	90713094	A	G	0.289244	-0.0474084	0.00625891	3.60E-14
B. Intra-chromosomal Allelic Shuffling	1	AX-116120611	90765603	T	C	0.289244	-0.0474084	0.00625891	3.60E-14
B. Intra-chromosomal Allelic Shuffling	1	AX-116120602	90807564	C	T	0.289244	-0.0474084	0.00625891	3.60E-14
B. Intra-chromosomal Allelic Shuffling	1	AX-116119957	88501305	T	C	0.387007	-0.0433259	0.00572011	3.61E-14
B. Intra-chromosomal Allelic Shuffling	1	AX-116119676	87358126	A	T	0.350479	-0.0435128	0.00574714	3.70E-14
B. Intra-chromosomal Allelic Shuffling	1	AX-116119768	87712132	T	C	0.377529	-0.0434231	0.00574131	3.93E-14
B. Intra-chromosomal Allelic Shuffling	1	AX-116120435	89900761	T	C	0.336315	-0.0445048	0.00588473	3.95E-14
B. Intra-chromosomal Allelic Shuffling	1	AX-116119772	87721687	T	C	0.363578	-0.0432519	0.00572457	4.17E-14
B. Intra-chromosomal Allelic Shuffling	1	AX-116120451	90144773	A	G	0.342812	-0.0440749	0.0058353	4.25E-14
B. Intra-chromosomal Allelic Shuffling	1	AX-116120092	88929316	G	A	0.33557	-0.044155	0.00585172	4.50E-14
B. Intra-chromosomal Allelic Shuffling	1	AX-116120604	90821192	A	G	0.288392	-0.0472588	0.00626575	4.61E-14
B. Intra-chromosomal Allelic Shuffling	1	AX-116119773	87725369	T	A	0.37114	-0.0426469	0.00565936	4.86E-14
B. Intra-chromosomal Allelic Shuffling	1	AX-116120578	90610719	G	A	0.371353	-0.0437713	0.00581132	4.99E-14
B. Intra-chromosomal Allelic Shuffling	1	AX-116120461	90173892	A	G	0.337061	-0.0436935	0.00580376	5.13E-14
B. Intra-chromosomal Allelic Shuffling	1	AX-116120090	88913989	G	A	0.333866	-0.0441333	0.00586854	5.46E-14
B. Intra-chromosomal Allelic Shuffling	1	AX-116120593	90670629	A	G	0.367412	-0.0428673	0.00570028	5.47E-14
B. Intra-chromosomal Allelic Shuffling	1	AX-116120106	88972163	G	A	0.32918	-0.0441245	0.00586811	5.50E-14
B. Intra-chromosomal Allelic Shuffling	1	AX-116120319	89710881	T	C	0.333546	-0.0441276	0.00587715	5.99E-14
B. Intra-chromosomal Allelic Shuffling	1	AX-116119682	87373527	G	A	0.345793	-0.0432109	0.00575505	5.99E-14
B. Intra-chromosomal Allelic Shuffling	1	AX-116663405	90868843	T	C	0.296166	-0.0465541	0.0062004	5.99E-14
B. Intra-chromosomal Allelic Shuffling	1	AX-116663408	90963938	C	A	0.296166	-0.0465541	0.0062004	5.99E-14
B. Intra-chromosomal Allelic Shuffling	1	AX-116663410	91040520	T	C	0.296166	-0.0465541	0.0062004	5.99E-14
B. Intra-chromosomal Allelic Shuffling	1	AX-116120376	89925556	A	G	0.332588	-0.0441752	0.0058885	6.29E-14
B. Intra-chromosomal Allelic Shuffling	1	AX-116120434	89899062	G	T	0.333333	-0.0440714	0.00587882	6.55E-14
B. Intra-chromosomal Allelic Shuffling	1	AX-116119849	88105519	C	A	0.351331	-0.0433205	0.00578488	6.96E-14
B. Intra-chromosomal Allelic Shuffling	1	AX-116119951	88471980	A	G	0.524281	0.0408389	0.00545543	7.11E-14
B. Intra-chromosomal Allelic Shuffling	1	AX-116701584	86932880	A	G	0.292226	-0.0461478	0.00618192	8.33E-14
B. Intra-chromosomal Allelic Shuffling	1	AX-116120575	90604849	G	A	0.39393	-0.0426963	0.00572279	8.60E-14
B. Intra-chromosomal Allelic Shuffling	1	AX-116663367	88146861	G	T	0.30213	-0.0457513	0.00614797	9.94E-14
B. Intra-chromosomal Allelic Shuffling	1	AX-116119699	87461288	A	G	0.352822	-0.0429102	0.00576637	9.96E-14
B. Intra-chromosomal Allelic Shuffling	1	AX-116120042	88756978	G	A	0.336954	-0.0436729	0.00587055	1.01E-13
B. Intra-chromosomal Allelic Shuffling	1	AX-116120470	90204561	T	C	0.337593	-0.0431443	0.00580111	1.03E-13
B. Intra-chromosomal Allelic Shuffling	1	AX-116120472	90212082	A	C	0.337593	-0.0431443	0.00580111	1.03E-13
B. Intra-chromosomal Allelic Shuffling	1	AX-116120583	90627149	G	A	0.393397	-0.0425513	0.00572638	1.08E-13
B. Intra-chromosomal Allelic Shuffling	1	AX-116119871	88182869	A	G	0.366986	-0.042433	0.00571579	1.14E-13
B. Intra-chromosomal Allelic Shuffling	1	AX-116120506	90324922	G	T	0.330671	-0.0432086	0.00582616	1.20E-13
B. Intra-chromosomal Allelic Shuffling	1	AX-116120170	89207591	T	C	0.385517	-0.0421254	0.00569998	1.46E-13
B. Intra-chromosomal Allelic Shuffling	1	AX-116120567	90583815	G	A	0.397018	-0.0420231	0.00569387	1.58E-13
B. Intra-chromosomal Allelic Shuffling	1	AX-116120511	90339884	C	T	0.32705	-0.042884	0.00582115	1.75E-13
B. Intra-chromosomal Allelic Shuffling	1	AX-116120582	90623824	C	T	0.39393	-0.0421456	0.00572139	1.75E-13
B. Intra-chromosomal Allelic Shuffling	1	AX-116120563	90568813	C	T	0.370927	-0.0426752	0.00579422	1.77E-13
B. Intra-chromosomal Allelic Shuffling	1	AX-116119900	88268115	T	C	0.297125	-0.0447712	0.00611236	2.39E-13
B. Intra-chromosomal Allelic Shuffling	1	AX-116120280	89587906	C	T	0.525985	0.0393461	0.0053743	2.46E-13
B. Intra-chromosomal Allelic Shuffling	1	AX-116119959	88506427	A	G	0.382641	-0.0419848	0.00573655	2.50E-13
B. Intra-chromosomal Allelic Shuffling	1	AX-116119984	88581197	G	A	0.415868	-0.0403937	0.00552616	2.68E-13
B. Intra-chromosomal Allelic Shuffling	1	AX-116120586	90642012	G	A	0.393823	-0.0417526	0.00571595	2.78E-13
B. Intra-chromosomal Allelic Shuffling	1	AX-116120585	90638663	T	C	0.396273	-0.0420051	0.00575273	2.84E-13
B. Intra-chromosomal Allelic Shuffling	1	AX-116120515	90356392	G	A	0.331736	-0.0422081	0.00580504	3.57E-13
B. Intra-chromosomal Allelic Shuffling	1	AX-116701738	90662936	G	A	0.393823	-0.0414891	0.00570951	3.68E-13
B. Intra-chromosomal Allelic Shuffling	1	AX-116119805	87948096	G	A	0.355059	-0.0417096	0.00574108	3.73E-13
B. Intra-chromosomal Allelic Shuffling	1	AX-116119609	87106425	A	G	0.305005	-0.0444269	0.00611998	3.89E-13
B. Intra-chromosomal Allelic Shuffling	1	AX-116119575	86990526	C	T	0.331416	-0.0428426	0.00590231	3.91E-13
B. Intra-chromosomal Allelic Shuffling	1	AX-116119678	87363639	C	T	0.348136	-0.0420207	0.00579113	3.99E-13
B. Intra-chromosomal Allelic Shuffling	1	AX-116120788	91375634	C	T	0.292971	-0.0448283	0.00617824	3.99E-13
B. Intra-chromosomal Allelic Shuffling	1	AX-116120296	89645853	C	T	0.314164	-0.0427737	0.00590141	4.23E-13
B. Intra-chromosomal Allelic Shuffling	1	AX-116120581	90620742	T	C	0.396699	-0.0416653	0.00575104	4.33E-13
B. Intra-chromosomal Allelic Shuffling	1	AX-116120573	90597107	C	T	0.394356	-0.0413605	0.00571173	4.44E-13
B. Intra-chromosomal Allelic Shuffling	1	AX-116701599	87384337	C	T	0.33983	-0.0418882	0.00579019	4.68E-13
B. Intra-chromosomal Allelic Shuffling	1	AX-116120462	90177301	G	T	0.333546	-0.0419626	0.00580348	4.81E-13
B. Intra-chromosomal Allelic Shuffling	1	AX-116119692	87480491	G	A	0.348349	-0.041755	0.00577544	4.84E-13
B. Intra-chromosomal Allelic Shuffling	1	AX-116120580	90616937	T	C	0.396379	-0.0415535	0.00575124	5.01E-13
B. Intra-chromosomal Allelic Shuffling	1	AX-116120570	90590993	G	A	0.394782	-0.0412206	0.00571108	5.29E-13
B. Intra-chromosomal Allelic Shuffling	1	AX-116701650	88673610	C	T	0.338765	-0.0423067	0.0058641	5.41E-13
B. Intra-chromosomal Allelic Shuffling	1	AX-116701531	85834498	C	T	0.427157	-0.0399336	0.00553843	5.58E-13
B. Intra-chromosomal Allelic Shuffling	1	AX-116119977	88563257	A	G	0.424707	-0.0398011	0.00552462	5.83E-13
B. Intra-chromosomal Allelic Shuffling	1	AX-116119980	88573047	G	A	0.424707	-0.0398011	0.00552462	5.83E-13
B. Intra-chromosomal Allelic Shuffling	1	AX-116120507	90328976	C	T	0.318956	-0.0423956	0.00588692	5.95E-13
B. Intra-chromosomal Allelic Shuffling	1	AX-116120541	90448706	T	A	0.332268	-0.0418197	0.00580786	6.00E-13
B. Intra-chromosomal Allelic Shuffling	1	AX-116120619	90733067	A	G	0.312673	-0.0437284	0.00607382	6.04E-13
B. Intra-chromosomal Allelic Shuffling	1	AX-116119725	87569803	T	C	0.28328	-0.0448304	0.00622928	6.17E-13
B. Intra-chromosomal Allelic Shuffling	1	AX-116119216	85633713	A	C	0.427796	-0.0399052	0.00555163	6.57E-13
B. Intra-chromosomal Allelic Shuffling	1	AX-116120558	90553144	G	T	0.369436	-0.041502	0.0057743	6.60E-13
B. Intra-chromosomal Allelic Shuffling	1	AX-116119848	88101983	C	T	0.359318	-0.0411592	0.00572701	6.63E-13
B. Intra-chromosomal Allelic Shuffling	1	AX-116119855	88122307	C	T	0.359318	-0.0411592	0.00572701	6.63E-13
B. Intra-chromosomal Allelic Shuffling	1	AX-116701675	89043522	T	C	0.339191	-0.0420419	0.00585925	7.21E-13
B. Intra-chromosomal Allelic Shuffling	1	AX-116120368	89872259	C	T	0.323429	-0.0427268	0.00596231	7.71E-13
B. Intra-chromosomal Allelic Shuffling	1	AX-116119393	86318011	A	G	0.42066	-0.0397417	0.00554789	7.87E-13
B. Intra-chromosomal Allelic Shuffling	1	AX-116119751	87627739	C	G	0.374121	-0.0409142	0.00571307	7.98E-13
B. Intra-chromosomal Allelic Shuffling	1	AX-116119211	85620922	A	C	0.428222	-0.0397299	0.00554987	8.14E-13
B. Intra-chromosomal Allelic Shuffling	1	AX-116120457	90160461	C	A	0.334718	-0.0414186	0.00579967	9.23E-13
B. Intra-chromosomal Allelic Shuffling	1	AX-116119681	87369968	C	T	0.286049	-0.0444277	0.00622514	9.55E-13
B. Intra-chromosomal Allelic Shuffling	1	AX-116119695	87470987	T	G	0.291161	-0.0443654	0.00622424	1.02E-12
B. Intra-chromosomal Allelic Shuffling	1	AX-116119235	85704549	T	C	0.42524	-0.0394467	0.00554011	1.08E-12
B. Intra-chromosomal Allelic Shuffling	1	AX-116120603	90813117	T	G	0.294995	-0.0443908	0.00623488	1.08E-12
B. Intra-chromosomal Allelic Shuffling	1	AX-116119853	88115507	C	T	0.343557	-0.0413626	0.00581152	1.10E-12
B. Intra-chromosomal Allelic Shuffling	1	AX-116120286	89608346	C	T	0.510969	0.0381054	0.00535782	1.14E-12
B. Intra-chromosomal Allelic Shuffling	1	AX-116119685	87421810	C	T	0.346006	-0.0409485	0.00576002	1.17E-12
B. Intra-chromosomal Allelic Shuffling	1	AX-116120446	90126346	T	C	0.33525	-0.0412378	0.00581475	1.32E-12
B. Intra-chromosomal Allelic Shuffling	1	AX-116120452	90144934	T	G	0.331949	-0.0411101	0.00579948	1.35E-12
B. Intra-chromosomal Allelic Shuffling	1	AX-116120453	90146653	T	C	0.340149	-0.0409027	0.00577844	1.46E-12
B. Intra-chromosomal Allelic Shuffling	1	AX-116663385	89533351	T	A	0.353568	-0.0404854	0.00572943	1.59E-12
B. Intra-chromosomal Allelic Shuffling	1	AX-116701678	89131015	T	C	0.4459	-0.0382969	0.00543422	1.82E-12
B. Intra-chromosomal Allelic Shuffling	1	AX-116119231	85688570	G	C	0.424707	-0.0390005	0.00553531	1.84E-12
B. Intra-chromosomal Allelic Shuffling	1	AX-116119701	87456181	T	C	0.343876	-0.0409214	0.00581881	2.03E-12
B. Intra-chromosomal Allelic Shuffling	1	AX-116119210	85616690	G	A	0.427263	-0.0390246	0.00555117	2.07E-12
B. Intra-chromosomal Allelic Shuffling	1	AX-116119212	85623180	C	T	0.427263	-0.0390246	0.00555117	2.07E-12
B. Intra-chromosomal Allelic Shuffling	1	AX-116120153	89134151	A	T	0.446432	-0.0382034	0.00543762	2.13E-12
B. Intra-chromosomal Allelic Shuffling	1	AX-116120151	89126888	A	G	0.446326	-0.0381915	0.00543592	2.13E-12
B. Intra-chromosomal Allelic Shuffling	1	AX-116119394	86319756	A	G	0.471565	-0.0384095	0.00547056	2.20E-12
B. Intra-chromosomal Allelic Shuffling	1	AX-116119847	88096849	A	C	0.365602	-0.0401593	0.00572049	2.21E-12
B. Intra-chromosomal Allelic Shuffling	1	AX-116120813	91588400	A	C	0.295634	-0.0434963	0.0062009	2.31E-12
B. Intra-chromosomal Allelic Shuffling	1	AX-116120770	91334950	A	G	0.289989	-0.0430365	0.00614247	2.45E-12
B. Intra-chromosomal Allelic Shuffling	1	AX-116120534	90434419	G	A	0.323962	-0.0412496	0.00589054	2.51E-12
B. Intra-chromosomal Allelic Shuffling	1	AX-116120776	91316010	A	G	0.290415	-0.0430004	0.00614121	2.52E-12
B. Intra-chromosomal Allelic Shuffling	1	AX-116120154	89136975	T	C	0.448562	-0.0383196	0.00547598	2.60E-12
B. Intra-chromosomal Allelic Shuffling	1	AX-116660008	87490429	C	T	0.341001	-0.0403224	0.00576262	2.61E-12
B. Intra-chromosomal Allelic Shuffling	1	AX-116701732	90443173	G	A	0.323962	-0.0411764	0.00588795	2.68E-12
B. Intra-chromosomal Allelic Shuffling	1	AX-116120616	90740932	A	C	0.286262	-0.0435236	0.006225	2.71E-12
B. Intra-chromosomal Allelic Shuffling	1	AX-116120615	90743876	A	G	0.286262	-0.0435236	0.006225	2.71E-12
B. Intra-chromosomal Allelic Shuffling	1	AX-116120769	91339789	C	T	0.284984	-0.0430029	0.00616305	3.00E-12
B. Intra-chromosomal Allelic Shuffling	1	AX-116701537	86005404	A	G	0.428754	-0.0386836	0.00554476	3.02E-12
B. Intra-chromosomal Allelic Shuffling	1	AX-116120307	89677963	A	C	0.346539	-0.041562	0.00595817	3.05E-12
B. Intra-chromosomal Allelic Shuffling	1	AX-116120136	89080033	C	T	0.448775	-0.0381535	0.0054761	3.23E-12
B. Intra-chromosomal Allelic Shuffling	1	AX-116119232	85696214	G	A	0.422364	-0.0385187	0.0055316	3.32E-12
B. Intra-chromosomal Allelic Shuffling	1	AX-116119952	88474094	A	G	0.525346	0.037792	0.00543124	3.44E-12
B. Intra-chromosomal Allelic Shuffling	1	AX-116657550	86846669	T	C	0.32918	-0.042103	0.00605731	3.63E-12
B. Intra-chromosomal Allelic Shuffling	1	AX-116120408	90026951	A	G	0.297657	-0.0430264	0.00619307	3.72E-12
B. Intra-chromosomal Allelic Shuffling	1	AX-116119948	88462633	C	G	0.525559	0.0377188	0.00543336	3.86E-12
B. Intra-chromosomal Allelic Shuffling	1	AX-116119709	87412816	A	G	0.289244	-0.0431896	0.00622354	3.93E-12
B. Intra-chromosomal Allelic Shuffling	1	AX-116119545	86711528	A	G	0.44345	-0.0388689	0.00560238	3.98E-12
B. Intra-chromosomal Allelic Shuffling	1	AX-116120171	89211321	C	T	0.374121	-0.0393988	0.00567943	4.00E-12
B. Intra-chromosomal Allelic Shuffling	1	AX-116120135	89078378	A	G	0.449095	-0.0379295	0.00547477	4.27E-12
B. Intra-chromosomal Allelic Shuffling	1	AX-116119708	87415138	T	C	0.346539	-0.0398796	0.00575715	4.30E-12
B. Intra-chromosomal Allelic Shuffling	1	AX-116119970	88542045	C	T	0.42524	-0.0381853	0.00551966	4.58E-12
B. Intra-chromosomal Allelic Shuffling	1	AX-116701717	89756414	A	T	0.342173	-0.0405267	0.00585974	4.64E-12
B. Intra-chromosomal Allelic Shuffling	1	AX-116120140	89091130	G	A	0.447497	-0.0378253	0.0054705	4.70E-12
B. Intra-chromosomal Allelic Shuffling	1	AX-116119272	85837558	T	C	0.454846	-0.0386541	0.00559476	4.88E-12
B. Intra-chromosomal Allelic Shuffling	1	AX-116120535	90433099	G	T	0.298722	-0.0411485	0.00596586	5.30E-12
B. Intra-chromosomal Allelic Shuffling	1	AX-116120155	89142412	T	C	0.445154	-0.0374654	0.00543486	5.44E-12
B. Intra-chromosomal Allelic Shuffling	1	AX-116119526	86834039	C	T	0.315655	-0.0421813	0.0061208	5.52E-12
B. Intra-chromosomal Allelic Shuffling	1	AX-116120374	89921105	A	C	0.346113	-0.0400615	0.0058133	5.53E-12
B. Intra-chromosomal Allelic Shuffling	1	AX-116119395	86322260	C	G	0.421938	-0.0382199	0.0055475	5.60E-12
B. Intra-chromosomal Allelic Shuffling	1	AX-116120412	90037329	T	C	0.297977	-0.0426063	0.00618967	5.84E-12
B. Intra-chromosomal Allelic Shuffling	1	AX-116701696	89383243	G	A	0.312141	-0.0411159	0.00597762	6.06E-12
B. Intra-chromosomal Allelic Shuffling	1	AX-116120287	89608579	A	G	0.522897	0.0365918	0.00532866	6.56E-12
B. Intra-chromosomal Allelic Shuffling	1	AX-116120130	89062333	A	G	0.449308	-0.0374766	0.00546428	6.96E-12
B. Intra-chromosomal Allelic Shuffling	1	AX-116120633	90685255	G	A	0.371246	-0.0391327	0.00571217	7.35E-12
B. Intra-chromosomal Allelic Shuffling	1	AX-116119857	88127063	A	G	0.361981	-0.0392612	0.00573149	7.38E-12
B. Intra-chromosomal Allelic Shuffling	1	AX-116119632	87182799	T	C	0.288498	-0.042596	0.00622325	7.67E-12
B. Intra-chromosomal Allelic Shuffling	1	AX-116120524	90387691	T	C	0.32737	-0.0401558	0.00586681	7.67E-12
B. Intra-chromosomal Allelic Shuffling	1	AX-116119226	85659792	G	T	0.429073	-0.0379759	0.00554865	7.69E-12
B. Intra-chromosomal Allelic Shuffling	1	AX-116119516	86806804	C	T	0.310969	-0.041901	0.00612644	7.95E-12
B. Intra-chromosomal Allelic Shuffling	1	AX-116120542	90444667	C	T	0.330138	-0.0397676	0.00581513	7.99E-12
B. Intra-chromosomal Allelic Shuffling	1	AX-116701643	88454493	T	C	0.536954	0.0373883	0.00546845	8.08E-12
B. Intra-chromosomal Allelic Shuffling	1	AX-116120272	89555078	A	G	0.332268	-0.0398231	0.00582665	8.22E-12
B. Intra-chromosomal Allelic Shuffling	1	AX-116119246	85758362	C	G	0.507029	0.0378413	0.00554032	8.48E-12
B. Intra-chromosomal Allelic Shuffling	1	AX-116120517	90359839	G	A	0.323855	-0.0400914	0.00587022	8.51E-12
B. Intra-chromosomal Allelic Shuffling	1	AX-116120532	90418265	C	T	0.323323	-0.0401278	0.00587749	8.65E-12
B. Intra-chromosomal Allelic Shuffling	1	AX-116119852	88111864	T	C	0.365921	-0.0390031	0.00571311	8.67E-12
B. Intra-chromosomal Allelic Shuffling	1	AX-116120220	89396592	A	G	0.340362	-0.0394867	0.00578693	8.89E-12
B. Intra-chromosomal Allelic Shuffling	1	AX-116120132	89070208	A	T	0.448988	-0.0373169	0.00547319	9.22E-12
B. Intra-chromosomal Allelic Shuffling	1	AX-116120342	89743097	T	G	0.351118	-0.0397517	0.0058342	9.52E-12
B. Intra-chromosomal Allelic Shuffling	1	AX-116120113	88988632	C	A	0.446432	-0.0373447	0.00548873	1.02E-11
B. Intra-chromosomal Allelic Shuffling	1	AX-116120475	90220125	A	T	0.341534	-0.0397171	0.00584414	1.08E-11
B. Intra-chromosomal Allelic Shuffling	1	AX-116120508	90330180	C	T	0.289883	-0.0406702	0.00598735	1.10E-11
B. Intra-chromosomal Allelic Shuffling	1	AX-116119629	87171463	T	C	0.288392	-0.0423108	0.00622952	1.11E-11
B. Intra-chromosomal Allelic Shuffling	1	AX-116120533	90425312	C	T	0.32311	-0.0398766	0.00587955	1.18E-11
B. Intra-chromosomal Allelic Shuffling	1	AX-116119585	87019687	C	T	0.305112	-0.0416235	0.00614132	1.22E-11
B. Intra-chromosomal Allelic Shuffling	1	AX-116120440	90107719	T	C	0.334292	-0.0395499	0.00583544	1.22E-11
B. Intra-chromosomal Allelic Shuffling	1	AX-116120182	89254358	A	G	0.421299	-0.0388496	0.00573544	1.26E-11
B. Intra-chromosomal Allelic Shuffling	1	AX-116119241	85743924	A	G	0.451651	-0.0379736	0.00560676	1.26E-11
B. Intra-chromosomal Allelic Shuffling	1	AX-116120137	89082662	A	G	0.446645	-0.0370946	0.00547719	1.27E-11
B. Intra-chromosomal Allelic Shuffling	1	AX-116119568	86966016	G	T	0.288711	-0.0419398	0.00619506	1.29E-11
B. Intra-chromosomal Allelic Shuffling	1	AX-116120422	90076164	C	T	0.319808	-0.0403113	0.00595462	1.29E-11
B. Intra-chromosomal Allelic Shuffling	1	AX-116119856	88125611	T	C	0.372098	-0.0382732	0.00565384	1.29E-11
B. Intra-chromosomal Allelic Shuffling	1	AX-116119518	86812797	G	A	0.315335	-0.0413013	0.00610215	1.30E-11
B. Intra-chromosomal Allelic Shuffling	1	AX-116119950	88467996	G	A	0.526518	0.0369597	0.00546222	1.32E-11
B. Intra-chromosomal Allelic Shuffling	1	AX-116663392	90016075	G	A	0.275932	-0.0426621	0.00630552	1.33E-11
B. Intra-chromosomal Allelic Shuffling	1	AX-116120088	88909603	A	T	0.326092	-0.0398016	0.00588808	1.38E-11
B. Intra-chromosomal Allelic Shuffling	1	AX-116120337	89761255	T	C	0.343237	-0.0395372	0.00585121	1.41E-11
B. Intra-chromosomal Allelic Shuffling	1	AX-116119582	87012378	C	T	0.288818	-0.0420294	0.00622718	1.49E-11
B. Intra-chromosomal Allelic Shuffling	1	AX-116120605	90822367	C	T	0.279127	-0.0422676	0.00626417	1.50E-11
B. Intra-chromosomal Allelic Shuffling	1	AX-116701634	88132472	T	A	0.349414	-0.0386645	0.005737	1.59E-11
B. Intra-chromosomal Allelic Shuffling	1	AX-116120777	91314450	A	T	0.280831	-0.0418966	0.00621898	1.62E-11
B. Intra-chromosomal Allelic Shuffling	1	AX-116119543	86715345	G	A	0.44377	-0.0378296	0.00561574	1.62E-11
B. Intra-chromosomal Allelic Shuffling	1	AX-116120224	89406969	G	A	0.334292	-0.0393292	0.00584169	1.67E-11
B. Intra-chromosomal Allelic Shuffling	1	AX-116119553	87083432	T	C	0.32918	-0.0409893	0.00609157	1.71E-11
B. Intra-chromosomal Allelic Shuffling	1	AX-116701739	90825123	A	C	0.283493	-0.0420098	0.00624477	1.73E-11
B. Intra-chromosomal Allelic Shuffling	1	AX-116120402	90011317	A	G	0.282535	-0.0421603	0.00627428	1.82E-11
B. Intra-chromosomal Allelic Shuffling	1	AX-116119423	86429797	A	G	0.444622	-0.0377282	0.00561551	1.84E-11
B. Intra-chromosomal Allelic Shuffling	1	AX-116119424	86431108	A	C	0.444622	-0.0377282	0.00561551	1.84E-11
B. Intra-chromosomal Allelic Shuffling	1	AX-116119425	86434427	T	C	0.444622	-0.0377282	0.00561551	1.84E-11
B. Intra-chromosomal Allelic Shuffling	1	AX-116663358	86704631	T	C	0.444515	-0.0377009	0.00561506	1.89E-11
B. Intra-chromosomal Allelic Shuffling	1	AX-116120519	90367537	A	T	0.327583	-0.0393082	0.00586468	2.05E-11
B. Intra-chromosomal Allelic Shuffling	1	AX-116120271	89553514	A	G	0.369223	-0.0380281	0.00567751	2.11E-11
B. Intra-chromosomal Allelic Shuffling	1	AX-116701641	88431371	T	C	0.512886	0.0363697	0.00543098	2.13E-11
B. Intra-chromosomal Allelic Shuffling	1	AX-116119296	85981546	A	C	0.428222	-0.0372259	0.00555977	2.15E-11
B. Intra-chromosomal Allelic Shuffling	1	AX-116119941	88436716	A	C	0.512993	0.0363419	0.00543141	2.22E-11
B. Intra-chromosomal Allelic Shuffling	1	AX-116120634	90683871	A	G	0.28328	-0.0417348	0.0062381	2.23E-11
B. Intra-chromosomal Allelic Shuffling	1	AX-116120169	89201104	T	C	0.291693	-0.0415685	0.00621818	2.31E-11
B. Intra-chromosomal Allelic Shuffling	1	AX-116120432	89893840	C	A	0.313419	-0.0401675	0.0060119	2.37E-11
B. Intra-chromosomal Allelic Shuffling	1	AX-116120371	89912864	A	T	0.367732	-0.0383337	0.00574333	2.48E-11
B. Intra-chromosomal Allelic Shuffling	1	AX-116701534	85882073	T	C	0.44803	-0.0375097	0.00561998	2.48E-11
B. Intra-chromosomal Allelic Shuffling	1	AX-116119422	86426799	G	C	0.443876	-0.037482	0.00561623	2.49E-11
B. Intra-chromosomal Allelic Shuffling	1	AX-116120345	89732746	A	G	0.343983	-0.0389901	0.00584277	2.50E-11
B. Intra-chromosomal Allelic Shuffling	1	H3GA0002210	86338238	G	A	0.444515	-0.0374604	0.00561849	2.60E-11
B. Intra-chromosomal Allelic Shuffling	1	AX-116120362	89856227	C	T	0.338658	-0.0393178	0.00590023	2.67E-11
B. Intra-chromosomal Allelic Shuffling	1	AX-116119285	85881637	T	C	0.45197	-0.0373381	0.00560518	2.71E-11
B. Intra-chromosomal Allelic Shuffling	1	AX-116120305	89675199	T	C	0.328328	-0.0395809	0.00594474	2.77E-11
B. Intra-chromosomal Allelic Shuffling	1	AX-116119242	85746955	G	C	0.450799	-0.037307	0.0056044	2.80E-11
B. Intra-chromosomal Allelic Shuffling	1	AX-116120596	90794095	A	G	0.29148	-0.0413347	0.00621265	2.87E-11
B. Intra-chromosomal Allelic Shuffling	1	AX-116701583	87078086	C	T	0.290415	-0.0410871	0.00617943	2.95E-11
B. Intra-chromosomal Allelic Shuffling	1	AX-116120000	88629208	G	A	0.431523	-0.0364124	0.00547719	2.97E-11
B. Intra-chromosomal Allelic Shuffling	1	AX-116119800	87864622	G	A	0.351864	-0.0380946	0.00573053	2.98E-11
B. Intra-chromosomal Allelic Shuffling	1	AX-116119238	85711036	A	G	0.448988	-0.0372148	0.00559926	3.00E-11
B. Intra-chromosomal Allelic Shuffling	1	AX-116120001	88633755	G	A	0.432481	-0.0363523	0.00547313	3.10E-11
B. Intra-chromosomal Allelic Shuffling	1	AX-116701664	88901291	C	A	0.439936	-0.0363281	0.00547776	3.31E-11
B. Intra-chromosomal Allelic Shuffling	1	AX-116119799	87868242	T	C	0.353248	-0.0381172	0.00574847	3.34E-11
B. Intra-chromosomal Allelic Shuffling	1	AX-116119627	87166207	G	A	0.2836	-0.0413453	0.00624555	3.59E-11
B. Intra-chromosomal Allelic Shuffling	1	AX-116120466	90188831	G	A	0.336102	-0.0382767	0.00578605	3.71E-11
B. Intra-chromosomal Allelic Shuffling	1	AX-116119237	85708021	T	C	0.449414	-0.0370889	0.00561196	3.87E-11
B. Intra-chromosomal Allelic Shuffling	1	AX-116659563	87193163	C	T	0.283706	-0.041157	0.00624462	4.37E-11
B. Intra-chromosomal Allelic Shuffling	1	AX-116120223	89404781	A	T	0.342066	-0.0382646	0.00581129	4.56E-11
B. Intra-chromosomal Allelic Shuffling	1	AX-116120574	90599155	T	C	0.284558	-0.0410082	0.00622807	4.57E-11
B. Intra-chromosomal Allelic Shuffling	1	AX-116701648	88631187	C	T	0.432801	-0.0360193	0.00547468	4.73E-11
B. Intra-chromosomal Allelic Shuffling	1	AX-116701676	89092653	A	G	0.450692	-0.0358916	0.00545659	4.78E-11
B. Intra-chromosomal Allelic Shuffling	1	AX-116119249	85720934	A	G	0.51278	0.0365076	0.00555417	4.93E-11
B. Intra-chromosomal Allelic Shuffling	1	AX-116119239	85714046	C	G	0.45016	-0.0368823	0.00561784	5.20E-11
B. Intra-chromosomal Allelic Shuffling	1	AX-116119707	87424099	A	G	0.30426	-0.040101	0.00610928	5.24E-11
B. Intra-chromosomal Allelic Shuffling	1	AX-116119346	86143525	C	T	0.447497	-0.0367963	0.00560593	5.24E-11
B. Intra-chromosomal Allelic Shuffling	1	AX-116120637	90830938	T	G	0.281044	-0.0411297	0.00626642	5.26E-11
B. Intra-chromosomal Allelic Shuffling	1	AX-116119286	85899515	G	A	0.447178	-0.0368394	0.00561753	5.46E-11
B. Intra-chromosomal Allelic Shuffling	1	AX-116120546	90488469	T	C	0.347604	-0.0384899	0.00586971	5.48E-11
B. Intra-chromosomal Allelic Shuffling	1	AX-116119987	88594125	C	T	0.432801	-0.035863	0.00547	5.52E-11
B. Intra-chromosomal Allelic Shuffling	1	AX-116663342	85901113	C	T	0.452609	-0.0368393	0.00561969	5.55E-11
B. Intra-chromosomal Allelic Shuffling	1	AX-116120225	89409131	C	T	0.33131	-0.0384593	0.00586986	5.68E-11
B. Intra-chromosomal Allelic Shuffling	1	AX-116701572	86606804	G	A	0.458573	-0.0367001	0.00560721	5.94E-11
B. Intra-chromosomal Allelic Shuffling	1	AX-116701729	90291658	C	G	0.330564	-0.0384885	0.00588588	6.19E-11
B. Intra-chromosomal Allelic Shuffling	1	AX-116119345	86141229	C	G	0.454846	-0.0367206	0.00561579	6.20E-11
B. Intra-chromosomal Allelic Shuffling	1	AX-116663401	90566643	A	G	0.327689	-0.0396099	0.0060599	6.30E-11
B. Intra-chromosomal Allelic Shuffling	1	AX-116120467	90195988	G	A	0.337061	-0.0377334	0.00578101	6.70E-11
B. Intra-chromosomal Allelic Shuffling	1	AX-116119214	85630921	G	T	0.451118	-0.0366923	0.00562537	6.91E-11
B. Intra-chromosomal Allelic Shuffling	1	AX-116120644	90858083	G	A	0.2836	-0.0405817	0.00622264	6.96E-11
B. Intra-chromosomal Allelic Shuffling	1	AX-116119418	86415583	C	T	0.44345	-0.0366405	0.00562075	7.09E-11
B. Intra-chromosomal Allelic Shuffling	1	AX-116120279	89580025	A	G	0.519063	0.0346235	0.00531141	7.09E-11
B. Intra-chromosomal Allelic Shuffling	1	AX-116120360	89849937	C	T	0.337913	-0.0385426	0.0059161	7.28E-11
B. Intra-chromosomal Allelic Shuffling	1	AX-116119260	85833195	G	A	0.452822	-0.0365741	0.00561997	7.62E-11
B. Intra-chromosomal Allelic Shuffling	1	AX-116120985	92401418	C	A	0.474441	0.0353242	0.00543317	7.95E-11
B. Intra-chromosomal Allelic Shuffling	1	AX-116119998	88624970	A	G	0.42705	-0.0355928	0.00547466	7.96E-11
B. Intra-chromosomal Allelic Shuffling	1	AX-116120161	89163916	T	G	0.444515	-0.0349716	0.00538129	8.10E-11
B. Intra-chromosomal Allelic Shuffling	1	AX-116119253	85773816	T	C	0.509478	0.036158	0.00556775	8.35E-11
B. Intra-chromosomal Allelic Shuffling	1	AX-116119547	86705084	C	T	0.447817	-0.036469	0.00562069	8.68E-11
B. Intra-chromosomal Allelic Shuffling	1	AX-116120282	89593256	C	T	0.515868	0.0350965	0.00540971	8.72E-11
B. Intra-chromosomal Allelic Shuffling	1	AX-116119415	86400447	C	G	0.519063	0.0359548	0.00554665	9.04E-11
B. Intra-chromosomal Allelic Shuffling	1	AX-116119274	85843866	T	G	0.511715	0.0358653	0.00553327	9.07E-11
B. Intra-chromosomal Allelic Shuffling	1	AX-116119275	85848354	T	C	0.511715	0.0358653	0.00553327	9.07E-11
B. Intra-chromosomal Allelic Shuffling	1	AX-116701523	85686057	G	A	0.510543	0.0359809	0.00555324	9.22E-11
B. Intra-chromosomal Allelic Shuffling	1	AX-116119469	86594921	G	T	0.459425	-0.0362663	0.00560105	9.49E-11
B. Intra-chromosomal Allelic Shuffling	1	AX-116120465	90185744	C	A	0.32918	-0.0374759	0.00579052	9.68E-11
B. Intra-chromosomal Allelic Shuffling	1	AX-116119475	86612598	G	A	0.458679	-0.0362316	0.00560042	9.84E-11
B. Intra-chromosomal Allelic Shuffling	1	AX-116119474	86609128	G	A	0.458466	-0.0362424	0.00560303	9.91E-11
B. Intra-chromosomal Allelic Shuffling	1	AX-116701711	89584454	T	C	0.529499	0.0342003	0.00529225	1.03E-10
B. Intra-chromosomal Allelic Shuffling	1	AX-116701535	85904737	C	T	0.451651	-0.0362971	0.00561792	1.04E-10
B. Intra-chromosomal Allelic Shuffling	1	AX-116663340	85937636	A	G	0.455272	-0.0363049	0.00561969	1.04E-10
B. Intra-chromosomal Allelic Shuffling	1	AX-116119399	86344319	G	T	0.5164	0.035926	0.0055621	1.05E-10
B. Intra-chromosomal Allelic Shuffling	1	AX-116119414	86397747	C	T	0.442705	-0.0362645	0.00561586	1.06E-10
B. Intra-chromosomal Allelic Shuffling	1	AX-116119471	86599376	C	T	0.458147	-0.036117	0.00559457	1.08E-10
B. Intra-chromosomal Allelic Shuffling	1	AX-116120516	90357533	G	A	0.317252	-0.0383895	0.00594992	1.10E-10
B. Intra-chromosomal Allelic Shuffling	1	AX-116119240	85717351	C	T	0.449308	-0.0362166	0.00561567	1.12E-10
B. Intra-chromosomal Allelic Shuffling	1	AX-116119228	85668504	C	T	0.447178	-0.0362369	0.00562431	1.17E-10
B. Intra-chromosomal Allelic Shuffling	1	AX-116120561	90561733	G	T	0.370181	-0.0370155	0.00574713	1.19E-10
B. Intra-chromosomal Allelic Shuffling	1	AX-116120361	89854552	A	C	0.343344	-0.038035	0.00591517	1.28E-10
B. Intra-chromosomal Allelic Shuffling	1	AX-116119830	88030139	A	G	0.299361	-0.0392072	0.00609802	1.28E-10
B. Intra-chromosomal Allelic Shuffling	1	AX-116119572	86978883	G	A	0.288498	-0.0398026	0.00619149	1.29E-10
B. Intra-chromosomal Allelic Shuffling	1	AX-116119218	85640954	T	C	0.513419	0.0358233	0.00557377	1.30E-10
B. Intra-chromosomal Allelic Shuffling	1	AX-116120448	90133741	A	G	0.330777	-0.0375798	0.00584714	1.30E-10
B. Intra-chromosomal Allelic Shuffling	1	AX-116119702	87445558	G	C	0.339936	-0.0370943	0.00577284	1.31E-10
B. Intra-chromosomal Allelic Shuffling	1	AX-116120242	89456623	C	A	0.279979	-0.0400681	0.00623837	1.34E-10
B. Intra-chromosomal Allelic Shuffling	1	AX-116701525	85693311	A	G	0.511502	0.0356145	0.0055523	1.41E-10
B. Intra-chromosomal Allelic Shuffling	1	AX-116119686	87504323	A	G	0.347817	-0.0370517	0.00577641	1.41E-10
B. Intra-chromosomal Allelic Shuffling	1	AX-116120437	89906700	G	T	0.322045	-0.0382549	0.0059679	1.45E-10
B. Intra-chromosomal Allelic Shuffling	1	AX-116119193	85557149	T	C	0.434718	-0.0354924	0.00553781	1.46E-10
B. Intra-chromosomal Allelic Shuffling	1	AX-116120599	90800927	A	G	0.300745	-0.0397562	0.00620824	1.52E-10
B. Intra-chromosomal Allelic Shuffling	1	AX-116119401	86350524	G	A	0.441214	-0.03604	0.00562888	1.53E-10
B. Intra-chromosomal Allelic Shuffling	1	AX-116119396	86331675	A	G	0.445793	-0.0359616	0.00562291	1.60E-10
B. Intra-chromosomal Allelic Shuffling	1	AX-116119397	86333433	A	G	0.445793	-0.0359616	0.00562291	1.60E-10
B. Intra-chromosomal Allelic Shuffling	1	AX-116120487	90251598	G	A	0.280724	-0.0398355	0.00623102	1.63E-10
B. Intra-chromosomal Allelic Shuffling	1	AX-116119463	86580477	T	C	0.517572	0.0355218	0.00555957	1.67E-10
B. Intra-chromosomal Allelic Shuffling	1	AX-116120641	90846440	G	A	0.273056	-0.0397254	0.00621767	1.67E-10
B. Intra-chromosomal Allelic Shuffling	1	AX-116120227	89413402	T	G	0.344622	-0.0371182	0.00581018	1.68E-10
B. Intra-chromosomal Allelic Shuffling	1	AX-116701538	86010284	T	C	0.452183	-0.0359209	0.00562431	1.69E-10
B. Intra-chromosomal Allelic Shuffling	1	AX-116120442	90112478	C	T	0.327476	-0.0374556	0.00586719	1.73E-10
B. Intra-chromosomal Allelic Shuffling	1	AX-116701522	85680402	G	A	0.513419	0.0354638	0.00555578	1.73E-10
B. Intra-chromosomal Allelic Shuffling	1	AX-116119301	86007848	C	A	0.451864	-0.0358363	0.00561623	1.76E-10
B. Intra-chromosomal Allelic Shuffling	1	AX-116119251	85724964	G	A	0.446645	-0.0359154	0.00563041	1.78E-10
B. Intra-chromosomal Allelic Shuffling	1	AX-116119746	87646801	C	A	0.30213	-0.0389046	0.00610416	1.85E-10
B. Intra-chromosomal Allelic Shuffling	1	AX-116119188	85533786	C	T	0.427263	-0.0354604	0.00556389	1.85E-10
B. Intra-chromosomal Allelic Shuffling	1	AX-116121004	92483147	G	A	0.346965	-0.0364642	0.00572254	1.87E-10
B. Intra-chromosomal Allelic Shuffling	1	AX-116121006	92490424	G	A	0.348136	-0.0364416	0.00571961	1.87E-10
B. Intra-chromosomal Allelic Shuffling	1	AX-116663416	91450559	G	A	0.284026	-0.0393302	0.00617796	1.94E-10
B. Intra-chromosomal Allelic Shuffling	1	AX-116119468	86591741	T	C	0.46017	-0.0356362	0.00559881	1.95E-10
B. Intra-chromosomal Allelic Shuffling	1	AX-116120443	90114145	T	C	0.331736	-0.0372397	0.00585456	2.01E-10
B. Intra-chromosomal Allelic Shuffling	1	AX-116119541	86722936	C	T	0.438019	-0.0358061	0.00563626	2.11E-10
B. Intra-chromosomal Allelic Shuffling	1	AX-116120002	88636004	G	A	0.431097	-0.0346458	0.00546025	2.22E-10
B. Intra-chromosomal Allelic Shuffling	1	AX-116119236	85705039	C	A	0.511076	0.0352211	0.00555137	2.23E-10
B. Intra-chromosomal Allelic Shuffling	1	AX-116628762	86867021	T	C	0.317359	-0.0387925	0.00611599	2.26E-10
B. Intra-chromosomal Allelic Shuffling	1	AX-116120087	88905676	C	A	0.313206	-0.0377209	0.00594818	2.27E-10
B. Intra-chromosomal Allelic Shuffling	1	AX-116701524	85692351	T	C	0.511289	0.0352078	0.00555313	2.30E-10
B. Intra-chromosomal Allelic Shuffling	1	AX-116119277	85853835	T	C	0.444835	-0.0351527	0.00554492	2.30E-10
B. Intra-chromosomal Allelic Shuffling	1	AX-116120651	90876572	A	C	0.335783	-0.0380463	0.00600984	2.44E-10
B. Intra-chromosomal Allelic Shuffling	1	AX-116120241	89455013	A	G	0.317785	-0.0387284	0.00611889	2.46E-10
B. Intra-chromosomal Allelic Shuffling	1	AX-116119197	85566722	C	T	0.426837	-0.0352119	0.00556387	2.47E-10
B. Intra-chromosomal Allelic Shuffling	1	AX-116120835	91505386	A	G	0.293291	-0.0388042	0.00613393	2.51E-10
B. Intra-chromosomal Allelic Shuffling	1	AX-116119284	85875034	G	A	0.444089	-0.0350802	0.00554545	2.52E-10
B. Intra-chromosomal Allelic Shuffling	1	AX-116701533	85875836	C	T	0.444089	-0.0350802	0.00554545	2.52E-10
B. Intra-chromosomal Allelic Shuffling	1	AX-116119473	86604125	C	T	0.342386	-0.0371203	0.0058722	2.59E-10
B. Intra-chromosomal Allelic Shuffling	1	AX-116119911	88359300	A	G	0.44771	0.0339603	0.00537379	2.62E-10
B. Intra-chromosomal Allelic Shuffling	1	AX-116119464	86583925	A	G	0.318743	-0.0379963	0.00601538	2.68E-10
B. Intra-chromosomal Allelic Shuffling	1	AX-116121642	96239762	G	A	0.441001	-0.0362333	0.0057395	2.74E-10
B. Intra-chromosomal Allelic Shuffling	1	AX-116119282	85867965	C	T	0.444196	-0.0350642	0.00555657	2.78E-10
B. Intra-chromosomal Allelic Shuffling	1	AX-116701571	86575519	T	C	0.517572	0.0350671	0.00556052	2.86E-10
B. Intra-chromosomal Allelic Shuffling	1	AX-116119222	85649618	G	A	0.447178	-0.0355476	0.00563746	2.87E-10
B. Intra-chromosomal Allelic Shuffling	1	AX-116663354	86409626	T	C	0.31885	-0.0379256	0.0060159	2.90E-10
B. Intra-chromosomal Allelic Shuffling	1	AX-116701751	91070585	A	G	0.285836	-0.0387549	0.00614956	2.94E-10
B. Intra-chromosomal Allelic Shuffling	1	AX-116119245	85755361	T	C	0.507987	0.0351391	0.00557621	2.95E-10
B. Intra-chromosomal Allelic Shuffling	1	AX-116120441	90109690	C	T	0.312886	-0.0372577	0.00591646	3.03E-10
B. Intra-chromosomal Allelic Shuffling	1	AX-116119538	86751140	T	G	0.319063	-0.0378355	0.00601067	3.08E-10
B. Intra-chromosomal Allelic Shuffling	1	AX-116120321	89716521	C	T	0.287327	-0.039556	0.00628596	3.12E-10
B. Intra-chromosomal Allelic Shuffling	1	AX-116119402	86352055	A	G	0.444302	-0.0354089	0.00562944	3.18E-10
B. Intra-chromosomal Allelic Shuffling	1	AX-116119993	88612421	A	G	0.433227	-0.0343582	0.005463	3.19E-10
B. Intra-chromosomal Allelic Shuffling	1	AX-116701601	87398206	G	T	0.258892	-0.040139	0.00638545	3.26E-10
B. Intra-chromosomal Allelic Shuffling	1	AX-116701554	86403884	G	A	0.451757	-0.0350238	0.00557172	3.26E-10
B. Intra-chromosomal Allelic Shuffling	1	AX-116119564	86949413	G	A	0.289244	-0.0384153	0.00611364	3.31E-10
B. Intra-chromosomal Allelic Shuffling	1	AX-116119412	86389150	C	A	0.513845	0.0347884	0.00553689	3.32E-10
B. Intra-chromosomal Allelic Shuffling	1	AX-116119798	87870721	T	G	0.370607	-0.0357487	0.00569379	3.42E-10
B. Intra-chromosomal Allelic Shuffling	1	AX-116119942	88438385	G	T	0.505964	0.034638	0.0055183	3.45E-10
B. Intra-chromosomal Allelic Shuffling	1	AX-116120958	92285547	C	T	0.309372	-0.0378976	0.00603891	3.48E-10
B. Intra-chromosomal Allelic Shuffling	1	AX-116663349	86256377	G	A	0.318743	-0.0377447	0.00601601	3.52E-10
B. Intra-chromosomal Allelic Shuffling	1	AX-116119990	88601945	C	T	0.433333	-0.0342879	0.00546536	3.53E-10
B. Intra-chromosomal Allelic Shuffling	1	AX-116701639	88340098	C	A	0.448562	0.0335806	0.00535828	3.68E-10
B. Intra-chromosomal Allelic Shuffling	1	AX-116119912	88356493	A	G	0.445474	0.0336855	0.00537557	3.69E-10
B. Intra-chromosomal Allelic Shuffling	1	AX-116701638	88371003	A	G	0.457721	0.0334535	0.00533929	3.72E-10
B. Intra-chromosomal Allelic Shuffling	1	AX-116120927	92115336	C	T	0.308839	-0.0380376	0.00607207	3.74E-10
B. Intra-chromosomal Allelic Shuffling	1	AX-116119281	85865042	C	A	0.444409	-0.0348055	0.0055569	3.77E-10
B. Intra-chromosomal Allelic Shuffling	1	AX-116119913	88352201	C	A	0.444196	0.0336121	0.00537644	4.06E-10
B. Intra-chromosomal Allelic Shuffling	1	AX-116120316	89701594	A	G	0.290628	-0.0388192	0.00620964	4.07E-10
B. Intra-chromosomal Allelic Shuffling	1	AX-116120960	92292997	T	C	0.317039	-0.0376067	0.00601909	4.16E-10
B. Intra-chromosomal Allelic Shuffling	1	AX-116119869	88177037	A	C	0.47934	0.0338096	0.00541162	4.17E-10
B. Intra-chromosomal Allelic Shuffling	1	AX-116119297	85991413	A	T	0.444941	-0.0346995	0.0055567	4.25E-10
B. Intra-chromosomal Allelic Shuffling	1	AX-116119219	85641235	A	G	0.460064	-0.0352452	0.00565016	4.43E-10
B. Intra-chromosomal Allelic Shuffling	1	AX-116120743	91239449	C	T	0.281896	-0.0383704	0.00615343	4.50E-10
B. Intra-chromosomal Allelic Shuffling	1	AX-116120959	92292497	C	T	0.309585	-0.0376518	0.00604279	4.64E-10
B. Intra-chromosomal Allelic Shuffling	1	AX-116119450	86522669	C	A	0.520554	0.0343108	0.00551117	4.79E-10
B. Intra-chromosomal Allelic Shuffling	1	AX-116120949	92231489	T	C	0.47902	0.0337628	0.00542399	4.82E-10
B. Intra-chromosomal Allelic Shuffling	1	AX-116119687	87500416	G	A	0.329286	-0.035958	0.00578029	4.95E-10
B. Intra-chromosomal Allelic Shuffling	1	AX-116701581	86701030	T	C	0.441747	-0.0349427	0.00561735	4.96E-10
B. Intra-chromosomal Allelic Shuffling	1	AX-116120973	92354755	T	C	0.315655	-0.0376236	0.00604972	5.00E-10
B. Intra-chromosomal Allelic Shuffling	1	AX-116663403	90748703	G	A	0.351225	-0.0367203	0.00590544	5.03E-10
B. Intra-chromosomal Allelic Shuffling	1	AX-116119403	86356913	T	C	0.441747	-0.0344703	0.00554393	5.05E-10
B. Intra-chromosomal Allelic Shuffling	1	AX-116119243	85748057	T	C	0.46262	-0.0345257	0.00555387	5.08E-10
B. Intra-chromosomal Allelic Shuffling	1	AX-116119859	88143384	G	A	0.285091	-0.0383736	0.00617865	5.28E-10
B. Intra-chromosomal Allelic Shuffling	1	AX-116120937	92162709	C	T	0.306709	-0.0378298	0.00609277	5.33E-10
B. Intra-chromosomal Allelic Shuffling	1	AX-116121632	96205794	C	T	0.441001	-0.0356105	0.00574126	5.56E-10
B. Intra-chromosomal Allelic Shuffling	1	AX-116119255	85782997	T	C	0.510756	0.0345345	0.0055714	5.70E-10
B. Intra-chromosomal Allelic Shuffling	1	AX-116120971	92347940	G	A	0.307561	-0.0376865	0.0060829	5.81E-10
B. Intra-chromosomal Allelic Shuffling	1	AX-116120738	91250317	T	C	0.284239	-0.0377412	0.0060932	5.87E-10
B. Intra-chromosomal Allelic Shuffling	1	AX-116120974	92358006	G	A	0.307668	-0.0376501	0.00607983	5.92E-10
B. Intra-chromosomal Allelic Shuffling	1	AX-116121646	96249320	C	T	0.441214	-0.0354842	0.00573235	6.01E-10
B. Intra-chromosomal Allelic Shuffling	1	AX-116120786	91370199	A	G	0.286794	-0.0379133	0.00612529	6.03E-10
B. Intra-chromosomal Allelic Shuffling	1	AX-116119916	88391031	T	C	0.450053	0.0332806	0.0053776	6.06E-10
B. Intra-chromosomal Allelic Shuffling	1	AX-116701642	88441083	A	C	0.519489	0.0339451	0.00548753	6.18E-10
B. Intra-chromosomal Allelic Shuffling	1	AX-116120926	92112126	C	T	0.312886	-0.0374399	0.00605614	6.32E-10
B. Intra-chromosomal Allelic Shuffling	1	AX-116119517	86810170	C	A	0.315655	-0.0376476	0.00609235	6.43E-10
B. Intra-chromosomal Allelic Shuffling	1	AX-116701517	85535909	G	C	0.423536	-0.0342936	0.00555052	6.47E-10
B. Intra-chromosomal Allelic Shuffling	1	AX-116119295	85970053	A	G	0.443983	-0.0343245	0.00555645	6.52E-10
B. Intra-chromosomal Allelic Shuffling	1	AX-116120210	89359667	C	T	0.325346	-0.0352924	0.00571686	6.68E-10
B. Intra-chromosomal Allelic Shuffling	1	AX-116120939	92175553	T	C	0.315016	-0.03727	0.00603923	6.77E-10
B. Intra-chromosomal Allelic Shuffling	1	AX-116119523	86827339	G	C	0.303727	-0.0382376	0.00619642	6.79E-10
B. Intra-chromosomal Allelic Shuffling	1	AX-116119254	85775928	A	G	0.51065	0.0343741	0.00557053	6.80E-10
B. Intra-chromosomal Allelic Shuffling	1	AX-116120221	89399306	A	G	0.342492	-0.0356767	0.00578575	6.99E-10
B. Intra-chromosomal Allelic Shuffling	1	AX-116119398	86337426	C	T	0.438019	-0.0344645	0.00558926	7.00E-10
B. Intra-chromosomal Allelic Shuffling	1	AX-116119333	86103492	A	G	0.327157	-0.0369217	0.00598915	7.06E-10
B. Intra-chromosomal Allelic Shuffling	1	AX-116119350	86156892	C	G	0.424388	-0.0341231	0.00554013	7.31E-10
B. Intra-chromosomal Allelic Shuffling	1	AX-116701698	89388146	G	A	0.302236	-0.0365253	0.00593107	7.35E-10
B. Intra-chromosomal Allelic Shuffling	1	AX-116119994	88615429	C	T	0.430884	-0.0336297	0.00546114	7.37E-10
B. Intra-chromosomal Allelic Shuffling	1	AX-116120413	90039137	T	C	0.331097	0.0356763	0.00579539	7.46E-10
B. Intra-chromosomal Allelic Shuffling	1	AX-116120647	90864585	A	C	0.333333	-0.0370746	0.00603081	7.87E-10
B. Intra-chromosomal Allelic Shuffling	1	AX-116120648	90866719	T	C	0.333333	-0.0370746	0.00603081	7.87E-10
B. Intra-chromosomal Allelic Shuffling	1	AX-116656800	86248573	A	C	0.415122	-0.0344824	0.00561085	7.96E-10
B. Intra-chromosomal Allelic Shuffling	1	AX-116119377	86249259	T	C	0.415122	-0.0344824	0.00561085	7.96E-10
B. Intra-chromosomal Allelic Shuffling	1	AX-116119257	85786890	A	G	0.517998	0.0338134	0.00550945	8.39E-10
B. Intra-chromosomal Allelic Shuffling	1	AX-116628595	92824750	C	T	0.307987	-0.0374848	0.00611287	8.67E-10
B. Intra-chromosomal Allelic Shuffling	1	AX-116633514	92762291	T	C	0.316081	-0.0371466	0.00606456	9.06E-10
B. Intra-chromosomal Allelic Shuffling	1	AX-116119250	85723961	A	G	0.513845	0.0341037	0.00557485	9.51E-10
B. Intra-chromosomal Allelic Shuffling	1	AX-116659568	87231506	G	A	0.294036	-0.037428	0.00612124	9.69E-10
B. Intra-chromosomal Allelic Shuffling	1	AX-116121643	96242898	G	A	0.441427	-0.0350552	0.00573365	9.72E-10
B. Intra-chromosomal Allelic Shuffling	1	AX-116119209	85614129	A	G	0.326198	-0.0366344	0.00599229	9.74E-10
B. Intra-chromosomal Allelic Shuffling	1	AX-116120928	92122105	G	A	0.306816	-0.03723	0.00609269	9.93E-10
B. Intra-chromosomal Allelic Shuffling	1	AX-116120929	92123443	C	T	0.306816	-0.03723	0.00609269	9.93E-10
B. Intra-chromosomal Allelic Shuffling	1	AX-116120933	92135411	C	A	0.306816	-0.03723	0.00609269	9.93E-10
B. Intra-chromosomal Allelic Shuffling	1	AX-116120380	89937343	A	G	0.283706	-0.0381857	0.00624942	9.95E-10
B. Intra-chromosomal Allelic Shuffling	1	AX-116119992	88608462	T	C	0.426411	-0.033436	0.00547267	9.99E-10
B. Intra-chromosomal Allelic Shuffling	1	AX-116120403	90013275	C	T	0.29606	-0.0373627	0.00611585	1.00E-09
B. Intra-chromosomal Allelic Shuffling	1	AX-116121652	96269264	C	T	0.441534	-0.0350058	0.00573097	1.01E-09
B. Intra-chromosomal Allelic Shuffling	1	AX-116119273	85840580	C	G	0.503834	0.0335282	0.00549398	1.04E-09
B. Intra-chromosomal Allelic Shuffling	1	AX-116120134	89073635	G	C	0.442918	-0.0333905	0.00547287	1.05E-09
B. Intra-chromosomal Allelic Shuffling	1	AX-116121648	96254583	G	A	0.440256	-0.0349124	0.0057319	1.12E-09
B. Intra-chromosomal Allelic Shuffling	1	AX-116633513	92768109	C	T	0.313206	-0.0368602	0.00605319	1.13E-09
B. Intra-chromosomal Allelic Shuffling	1	AX-116120397	90000214	T	C	0.317252	0.0356692	0.00586215	1.17E-09
B. Intra-chromosomal Allelic Shuffling	1	AX-116119258	85798320	G	A	0.467093	-0.0340875	0.0056065	1.20E-09
B. Intra-chromosomal Allelic Shuffling	1	AX-116119997	88621835	C	T	0.437061	-0.0327436	0.00539491	1.28E-09
B. Intra-chromosomal Allelic Shuffling	1	AX-116119205	85595796	T	G	0.326944	-0.0363936	0.00599911	1.31E-09
B. Intra-chromosomal Allelic Shuffling	1	AX-116120639	90836685	A	G	0.270075	-0.0384261	0.00633495	1.31E-09
B. Intra-chromosomal Allelic Shuffling	1	AX-116120479	90232239	A	G	0.438445	0.0331369	0.00546747	1.36E-09
B. Intra-chromosomal Allelic Shuffling	1	AX-116120324	89724014	A	G	0.284132	-0.0375904	0.00620991	1.42E-09
B. Intra-chromosomal Allelic Shuffling	1	AX-116633505	92791008	C	T	0.307242	-0.0369013	0.00610157	1.47E-09
B. Intra-chromosomal Allelic Shuffling	1	AX-116121633	96206297	T	C	0.446539	-0.0346762	0.00573374	1.47E-09
B. Intra-chromosomal Allelic Shuffling	1	AX-116120145	89110489	T	C	0.441108	-0.0329084	0.00544171	1.47E-09
B. Intra-chromosomal Allelic Shuffling	1	AX-116119201	85579527	G	A	0.427157	-0.0336652	0.00556733	1.48E-09
B. Intra-chromosomal Allelic Shuffling	1	AX-116120406	90021772	T	C	0.31853	0.0358421	0.00592752	1.48E-09
B. Intra-chromosomal Allelic Shuffling	1	AX-116119548	86700042	G	A	0.42098	-0.033613	0.00555979	1.49E-09
B. Intra-chromosomal Allelic Shuffling	1	AX-116119293	85960110	C	T	0.444728	-0.0336576	0.00556805	1.50E-09
B. Intra-chromosomal Allelic Shuffling	1	AX-116119420	86419942	G	T	0.436635	-0.0337833	0.00558908	1.50E-09
B. Intra-chromosomal Allelic Shuffling	1	AX-116663337	85595151	T	C	0.32705	-0.0362257	0.0059964	1.53E-09
B. Intra-chromosomal Allelic Shuffling	1	AX-116120620	90729501	A	C	0.352609	-0.0354408	0.00587469	1.61E-09
B. Intra-chromosomal Allelic Shuffling	1	AX-116701518	85550582	T	G	0.429712	-0.0334398	0.00554528	1.64E-09
B. Intra-chromosomal Allelic Shuffling	1	AX-116119213	85626869	A	G	0.327476	-0.036065	0.00598442	1.68E-09
B. Intra-chromosomal Allelic Shuffling	1	AX-116119797	87872304	C	T	0.362513	-0.0343557	0.005702	1.69E-09
B. Intra-chromosomal Allelic Shuffling	1	AX-116119787	87886900	C	T	0.362513	-0.0343557	0.005702	1.69E-09
B. Intra-chromosomal Allelic Shuffling	1	AX-116654967	96225383	T	C	0.472098	-0.0340728	0.00566007	1.75E-09
B. Intra-chromosomal Allelic Shuffling	1	AX-116120557	90547583	A	C	0.328435	-0.0363429	0.00604064	1.78E-09
B. Intra-chromosomal Allelic Shuffling	1	AX-116120972	92352060	C	T	0.299787	-0.0366633	0.0060982	1.83E-09
B. Intra-chromosomal Allelic Shuffling	1	AX-116701708	89558192	C	T	0.336315	-0.0345786	0.00575441	1.87E-09
B. Intra-chromosomal Allelic Shuffling	1	AX-116120645	90860107	A	G	0.311182	-0.0361191	0.00601294	1.89E-09
B. Intra-chromosomal Allelic Shuffling	1	AX-116119410	86384290	T	G	0.444728	-0.0335445	0.00558564	1.91E-09
B. Intra-chromosomal Allelic Shuffling	1	AX-116119978	88566699	T	C	0.434824	-0.0337233	0.0056211	1.98E-09
B. Intra-chromosomal Allelic Shuffling	1	AX-116657548	86851208	G	T	0.321193	-0.0363716	0.00606583	2.02E-09
B. Intra-chromosomal Allelic Shuffling	1	AX-116654970	96268456	A	G	0.447497	-0.0343248	0.00572832	2.07E-09
B. Intra-chromosomal Allelic Shuffling	1	AX-116701934	96272549	T	C	0.447497	-0.0343248	0.00572832	2.07E-09
B. Intra-chromosomal Allelic Shuffling	1	AX-116701724	90089552	C	T	0.339617	-0.0348339	0.005816	2.11E-09
B. Intra-chromosomal Allelic Shuffling	1	AX-116701787	91809163	T	A	0.329073	-0.0364562	0.00609139	2.17E-09
B. Intra-chromosomal Allelic Shuffling	1	AX-116121001	92473275	C	T	0.483813	0.0324446	0.00542134	2.17E-09
B. Intra-chromosomal Allelic Shuffling	1	AX-116119374	86241998	C	T	0.413312	-0.0332422	0.0055623	2.28E-09
B. Intra-chromosomal Allelic Shuffling	1	AX-116119405	86366497	T	C	0.442279	-0.033419	0.00559599	2.34E-09
B. Intra-chromosomal Allelic Shuffling	1	AX-116119448	86516404	A	G	0.518104	0.0329095	0.00552007	2.49E-09
B. Intra-chromosomal Allelic Shuffling	1	AX-116119365	86213507	T	G	0.414483	-0.0330676	0.00554785	2.52E-09
B. Intra-chromosomal Allelic Shuffling	1	AX-116120559	90557112	T	G	0.332481	-0.0360172	0.00604531	2.56E-09
B. Intra-chromosomal Allelic Shuffling	1	AX-116701754	91224205	C	T	0.282961	-0.0364226	0.00611672	2.61E-09
B. Intra-chromosomal Allelic Shuffling	1	AX-116120204	89342230	G	A	0.281363	-0.0369899	0.00621483	2.65E-09
B. Intra-chromosomal Allelic Shuffling	1	AX-116119413	86393719	C	T	0.425027	-0.0335133	0.00563307	2.69E-09
B. Intra-chromosomal Allelic Shuffling	1	AX-116120609	90772828	C	T	0.274547	-0.0373349	0.00627881	2.74E-09
B. Intra-chromosomal Allelic Shuffling	1	AX-116119785	87884192	A	G	0.37082	-0.0339043	0.00570502	2.80E-09
B. Intra-chromosomal Allelic Shuffling	1	AX-116120407	90024330	A	C	0.31885	0.0351039	0.00591866	3.01E-09
B. Intra-chromosomal Allelic Shuffling	1	AX-116120745	91232681	T	C	0.285091	-0.035927	0.00605807	3.02E-09
B. Intra-chromosomal Allelic Shuffling	1	AX-116119411	86386931	C	T	0.439404	-0.0331664	0.00559756	3.12E-09
B. Intra-chromosomal Allelic Shuffling	1	AX-116120749	91221125	C	A	0.283813	-0.0362623	0.00612039	3.13E-09
B. Intra-chromosomal Allelic Shuffling	1	AX-116701566	86545923	A	C	0.445048	-0.032992	0.0055692	3.14E-09
B. Intra-chromosomal Allelic Shuffling	1	AX-116120747	91229228	T	C	0.285623	-0.0359008	0.00606189	3.17E-09
B. Intra-chromosomal Allelic Shuffling	1	AX-116701805	92342222	A	G	0.313525	-0.0355525	0.00600956	3.30E-09
B. Intra-chromosomal Allelic Shuffling	1	AX-116120419	90060807	T	G	0.320128	0.0347237	0.00587318	3.37E-09
B. Intra-chromosomal Allelic Shuffling	1	AX-116119408	86378574	G	A	0.444409	-0.0330375	0.00558984	3.42E-09
B. Intra-chromosomal Allelic Shuffling	1	AX-116119256	85784561	C	A	0.491054	0.032834	0.00555797	3.47E-09
B. Intra-chromosomal Allelic Shuffling	1	AX-116119955	88493558	T	C	0.509585	0.0320406	0.00542589	3.52E-09
B. Intra-chromosomal Allelic Shuffling	1	AX-116120992	92426399	T	C	0.48147	0.0317734	0.00538237	3.56E-09
B. Intra-chromosomal Allelic Shuffling	1	AX-116654984	96348324	C	T	0.440788	-0.0339243	0.00574677	3.57E-09
B. Intra-chromosomal Allelic Shuffling	1	AX-116701580	86732851	A	G	0.445687	-0.032935	0.00558581	3.72E-09
B. Intra-chromosomal Allelic Shuffling	1	AX-116120174	89220436	A	C	0.331523	-0.0350054	0.00594449	3.89E-09
B. Intra-chromosomal Allelic Shuffling	1	AX-116119470	86598686	G	C	0.332801	-0.0348211	0.00592149	4.09E-09
B. Intra-chromosomal Allelic Shuffling	1	AX-116119406	86369480	G	T	0.438552	-0.0329277	0.00559981	4.10E-09
B. Intra-chromosomal Allelic Shuffling	1	AX-116656801	86229909	T	C	0.416613	-0.0325964	0.00554951	4.26E-09
B. Intra-chromosomal Allelic Shuffling	1	AX-116119407	86374536	A	G	0.442386	-0.0328859	0.00559934	4.28E-09
B. Intra-chromosomal Allelic Shuffling	1	AX-116119366	86216678	A	G	0.41672	-0.032585	0.00555043	4.34E-09
B. Intra-chromosomal Allelic Shuffling	1	AX-116119472	86601658	A	G	0.334611	-0.0347358	0.00592053	4.44E-09
B. Intra-chromosomal Allelic Shuffling	1	AX-116120423	90078760	C	T	0.343983	-0.0339395	0.00579164	4.63E-09
B. Intra-chromosomal Allelic Shuffling	1	AX-116120750	91219109	A	C	0.284132	-0.0356141	0.00607757	4.63E-09
B. Intra-chromosomal Allelic Shuffling	1	AX-116120329	89840768	G	T	0.319489	-0.035042	0.00598183	4.68E-09
B. Intra-chromosomal Allelic Shuffling	1	AX-116120923	92102991	T	G	0.313632	-0.0354614	0.00605926	4.84E-09
B. Intra-chromosomal Allelic Shuffling	1	AX-116120157	89147825	G	C	0.437913	-0.0319996	0.00546868	4.87E-09
B. Intra-chromosomal Allelic Shuffling	1	AX-116633506	92788204	G	T	0.3	-0.0356899	0.00610225	4.96E-09
B. Intra-chromosomal Allelic Shuffling	1	AX-116120505	90323450	C	A	0.433759	0.0321057	0.00549101	5.01E-09
B. Intra-chromosomal Allelic Shuffling	1	AX-116654989	96368784	C	T	0.440362	-0.0335651	0.00574104	5.02E-09
B. Intra-chromosomal Allelic Shuffling	1	AX-116120133	89070445	G	C	0.42918	-0.0321974	0.00551019	5.12E-09
B. Intra-chromosomal Allelic Shuffling	1	AX-116119459	86563118	C	T	0.440043	-0.0323947	0.00554526	5.16E-09
B. Intra-chromosomal Allelic Shuffling	1	AX-116119349	86151502	C	T	0.44803	-0.0328691	0.00562753	5.20E-09
B. Intra-chromosomal Allelic Shuffling	1	AX-116119206	85600206	C	A	0.328435	-0.0349128	0.00598489	5.43E-09
B. Intra-chromosomal Allelic Shuffling	1	AX-116120964	92314643	T	G	0.315442	-0.0349297	0.00598989	5.49E-09
B. Intra-chromosomal Allelic Shuffling	1	AX-116701791	92103303	T	G	0.318317	-0.0350612	0.00601277	5.51E-09
B. Intra-chromosomal Allelic Shuffling	1	AX-116120654	90883494	T	C	0.290096	-0.0360907	0.00618979	5.52E-09
B. Intra-chromosomal Allelic Shuffling	1	AX-116654986	96354966	A	G	0.446219	-0.0334348	0.00573694	5.61E-09
B. Intra-chromosomal Allelic Shuffling	1	AX-116701725	90183385	G	A	0.324388	-0.0339929	0.00583732	5.77E-09
B. Intra-chromosomal Allelic Shuffling	1	AX-116701755	91215415	G	A	0.279127	-0.035488	0.00609952	5.95E-09
B. Intra-chromosomal Allelic Shuffling	1	H3GA0002160	81660386	G	A	0.435037	-0.0316793	0.00545645	6.40E-09
B. Intra-chromosomal Allelic Shuffling	1	AX-116119283	85871773	T	C	0.464537	-0.0325546	0.00560913	6.48E-09
B. Intra-chromosomal Allelic Shuffling	1	AX-116120125	89045861	T	C	0.449095	-0.0316221	0.00545871	6.92E-09
B. Intra-chromosomal Allelic Shuffling	1	AX-116628594	92828680	T	C	0.31672	-0.0351828	0.0060744	6.96E-09
B. Intra-chromosomal Allelic Shuffling	1	AX-116120108	88976433	A	C	0.453355	-0.0315598	0.00544962	6.99E-09
B. Intra-chromosomal Allelic Shuffling	1	AX-116118498	82869767	C	T	0.328009	-0.0342672	0.00591828	7.04E-09
B. Intra-chromosomal Allelic Shuffling	1	AX-116695714	96350091	A	G	0.446539	-0.0331959	0.00573579	7.14E-09
B. Intra-chromosomal Allelic Shuffling	1	AX-116119456	86548192	C	T	0.442812	-0.0321666	0.00555864	7.17E-09
B. Intra-chromosomal Allelic Shuffling	1	AX-116121657	96292515	G	A	0.440362	-0.0331929	0.00573962	7.33E-09
B. Intra-chromosomal Allelic Shuffling	1	AX-116120118	89015717	A	G	0.452503	-0.0318188	0.0055107	7.74E-09
B. Intra-chromosomal Allelic Shuffling	1	AX-116120600	90802998	G	T	0.281576	-0.0358121	0.00620362	7.80E-09
B. Intra-chromosomal Allelic Shuffling	1	AX-116119778	87937608	C	G	0.365708	-0.0330901	0.00573369	7.87E-09
B. Intra-chromosomal Allelic Shuffling	1	AX-116654981	96333988	C	A	0.441534	-0.0330715	0.00573521	8.10E-09
B. Intra-chromosomal Allelic Shuffling	1	AX-116120365	89865899	C	T	0.278062	-0.0362455	0.00629027	8.31E-09
B. Intra-chromosomal Allelic Shuffling	1	AX-116119417	86409268	C	G	0.448988	-0.032149	0.00558319	8.50E-09
B. Intra-chromosomal Allelic Shuffling	1	AX-116701672	89016720	T	C	0.446539	-0.0315907	0.00548962	8.68E-09
B. Intra-chromosomal Allelic Shuffling	1	AX-116119376	86247602	C	T	0.47934	-0.0319896	0.00556031	8.76E-09
B. Intra-chromosomal Allelic Shuffling	1	AX-116701559	86479453	C	T	0.501704	0.0319366	0.00555497	8.97E-09
B. Intra-chromosomal Allelic Shuffling	1	AX-116701567	86552455	T	C	0.452077	-0.031948	0.00557134	9.79E-09
B. Intra-chromosomal Allelic Shuffling	1	AX-116119796	87875329	T	C	0.36901	-0.0325799	0.00568453	9.96E-09
B. Intra-chromosomal Allelic Shuffling	1	AX-116701549	86262879	G	T	0.414271	-0.0321932	0.00561831	1.00E-08
B. Intra-chromosomal Allelic Shuffling	1	AX-116116880	76389627	T	C	0.328435	-0.0328799	0.00574409	1.04E-08
B. Intra-chromosomal Allelic Shuffling	1	AX-116120427	90090366	T	C	0.337167	-0.0333247	0.00582352	1.05E-08
B. Intra-chromosomal Allelic Shuffling	1	AX-116120400	90007966	G	A	0.321512	0.0334637	0.00585094	1.07E-08
B. Intra-chromosomal Allelic Shuffling	1	AX-116120649	90871941	G	A	0.324388	-0.0343199	0.00600577	1.10E-08
B. Intra-chromosomal Allelic Shuffling	1	AX-116119199	85570973	C	T	0.45197	-0.032188	0.00563409	1.11E-08
B. Intra-chromosomal Allelic Shuffling	1	AX-116120278	89578422	A	C	0.522471	0.0306291	0.00536166	1.11E-08
B. Intra-chromosomal Allelic Shuffling	1	AX-116120117	89009301	A	G	0.441214	-0.0312919	0.00548382	1.16E-08
B. Intra-chromosomal Allelic Shuffling	1	AX-116121647	96251435	G	A	0.444622	-0.0326817	0.0057291	1.17E-08
B. Intra-chromosomal Allelic Shuffling	1	AX-116119503	86767642	G	A	0.315335	-0.0344707	0.00604592	1.19E-08
B. Intra-chromosomal Allelic Shuffling	1	AX-116120497	90296141	A	G	0.32524	-0.0334295	0.00586536	1.20E-08
B. Intra-chromosomal Allelic Shuffling	1	AX-116116178	73793174	A	G	0.421832	-0.0309706	0.00543443	1.21E-08
B. Intra-chromosomal Allelic Shuffling	1	AX-116654988	96364506	A	C	0.445474	-0.0326901	0.00573842	1.22E-08
B. Intra-chromosomal Allelic Shuffling	1	AX-116701194	78571214	T	C	0.390628	-0.0315486	0.00553807	1.22E-08
B. Intra-chromosomal Allelic Shuffling	1	AX-116119195	85561888	G	A	0.450905	-0.0320439	0.00562639	1.23E-08
B. Intra-chromosomal Allelic Shuffling	1	AX-116120963	92312728	C	T	0.310437	-0.0341035	0.0059921	1.26E-08
B. Intra-chromosomal Allelic Shuffling	1	AX-116119454	86533900	G	A	0.503408	0.031332	0.00550869	1.29E-08
B. Intra-chromosomal Allelic Shuffling	1	AX-116119294	85969869	T	G	0.469755	-0.032115	0.00565113	1.32E-08
B. Intra-chromosomal Allelic Shuffling	1	AX-116119190	85546458	C	T	0.418956	-0.0315748	0.00555612	1.32E-08
B. Intra-chromosomal Allelic Shuffling	1	AX-116701619	87890609	C	T	0.372417	-0.0321845	0.00567487	1.42E-08
B. Intra-chromosomal Allelic Shuffling	1	AX-116120429	90096772	A	C	0.348136	-0.0326723	0.00576262	1.43E-08
B. Intra-chromosomal Allelic Shuffling	1	AX-116119426	86499987	A	C	0.505325	0.0312876	0.0055197	1.44E-08
B. Intra-chromosomal Allelic Shuffling	1	AX-116701556	86502245	T	C	0.505325	0.0312876	0.0055197	1.44E-08
B. Intra-chromosomal Allelic Shuffling	1	AX-116121639	96224955	G	A	0.433227	-0.0324896	0.00574112	1.52E-08
B. Intra-chromosomal Allelic Shuffling	1	AX-116663390	89796487	A	G	0.293504	0.0339137	0.00599322	1.53E-08
B. Intra-chromosomal Allelic Shuffling	1	AX-116640367	92617315	A	C	0.310011	-0.0343381	0.00606983	1.54E-08
B. Intra-chromosomal Allelic Shuffling	1	AX-116120331	89848700	T	C	0.28328	-0.0354881	0.0062734	1.54E-08
B. Intra-chromosomal Allelic Shuffling	1	AX-116121644	96244195	G	C	0.445154	-0.0323817	0.0057256	1.55E-08
B. Intra-chromosomal Allelic Shuffling	1	AX-116701741	90783091	C	T	0.280831	-0.0351576	0.00621647	1.55E-08
B. Intra-chromosomal Allelic Shuffling	1	AX-116663458	96274468	A	G	0.44803	-0.0321779	0.00568997	1.56E-08
B. Intra-chromosomal Allelic Shuffling	1	AX-116701686	89231538	G	A	0.278062	-0.0356569	0.006306	1.56E-08
B. Intra-chromosomal Allelic Shuffling	1	AX-116120941	92188965	G	A	0.309478	-0.0342889	0.00606573	1.58E-08
B. Intra-chromosomal Allelic Shuffling	1	AX-116701798	92194702	C	T	0.309478	-0.0342889	0.00606573	1.58E-08
B. Intra-chromosomal Allelic Shuffling	1	AX-116120943	92202810	C	T	0.309478	-0.0342889	0.00606573	1.58E-08
B. Intra-chromosomal Allelic Shuffling	1	AX-116120944	92205619	C	T	0.309478	-0.0342889	0.00606573	1.58E-08
B. Intra-chromosomal Allelic Shuffling	1	AX-116119354	86168156	C	T	0.512247	0.031468	0.00556984	1.61E-08
B. Intra-chromosomal Allelic Shuffling	1	AX-116120366	89868462	A	G	0.276571	-0.0354531	0.00627585	1.61E-08
B. Intra-chromosomal Allelic Shuffling	1	AX-116663348	86238234	C	A	0.391054	-0.0314069	0.00557332	1.75E-08
B. Intra-chromosomal Allelic Shuffling	1	AX-116119641	87223064	G	A	0.43738	0.0322849	0.00572997	1.76E-08
B. Intra-chromosomal Allelic Shuffling	1	AX-116118490	82839025	A	G	0.332907	-0.0332954	0.00591159	1.78E-08
B. Intra-chromosomal Allelic Shuffling	1	AX-116120364	89863875	T	C	0.281576	-0.0353278	0.00627468	1.80E-08
B. Intra-chromosomal Allelic Shuffling	1	AX-116119416	86405376	A	G	0.454952	-0.0314264	0.00558231	1.81E-08
B. Intra-chromosomal Allelic Shuffling	1	AX-116116163	73702255	G	A	0.421299	-0.0305946	0.00543611	1.82E-08
B. Intra-chromosomal Allelic Shuffling	1	AX-116116170	73725599	C	T	0.421299	-0.0305946	0.00543611	1.82E-08
B. Intra-chromosomal Allelic Shuffling	1	AX-116116153	73661772	A	G	0.43557	-0.0305579	0.0054354	1.89E-08
B. Intra-chromosomal Allelic Shuffling	1	AX-116119361	86194211	A	G	0.442386	-0.0317532	0.00564951	1.90E-08
B. Intra-chromosomal Allelic Shuffling	1	AX-116119788	87891433	A	G	0.382428	-0.0317375	0.00564733	1.91E-08
B. Intra-chromosomal Allelic Shuffling	1	AX-116120352	89802817	G	A	0.314271	0.0329523	0.00586993	1.98E-08
B. Intra-chromosomal Allelic Shuffling	1	AX-116120211	89362623	G	A	0.452077	0.0301375	0.00537944	2.11E-08
B. Intra-chromosomal Allelic Shuffling	1	AX-116701539	86011947	T	G	0.482322	0.0305163	0.00544787	2.13E-08
B. Intra-chromosomal Allelic Shuffling	1	AX-116120327	89820091	G	A	0.313419	0.0328493	0.0058674	2.16E-08
B. Intra-chromosomal Allelic Shuffling	1	AX-116663386	89583713	A	G	0.433227	-0.0306336	0.00547841	2.25E-08
B. Intra-chromosomal Allelic Shuffling	1	AX-116120622	90723848	C	A	0.280405	-0.0341676	0.00611641	2.32E-08
B. Intra-chromosomal Allelic Shuffling	1	AX-116120496	90295203	A	G	0.323642	-0.0327983	0.00587199	2.33E-08
B. Intra-chromosomal Allelic Shuffling	1	AX-116119225	85656621	A	G	0.465282	-0.0309806	0.00554965	2.37E-08
B. Intra-chromosomal Allelic Shuffling	1	AX-116663359	87064287	A	G	0.550799	-0.0320059	0.00573773	2.43E-08
B. Intra-chromosomal Allelic Shuffling	1	AX-116119616	87131003	A	G	0.550799	-0.0320059	0.00573773	2.43E-08
B. Intra-chromosomal Allelic Shuffling	1	AX-116663361	87205715	T	C	0.550799	-0.0320059	0.00573773	2.43E-08
B. Intra-chromosomal Allelic Shuffling	1	AX-116701797	92181293	C	T	0.316187	-0.0335413	0.00601305	2.43E-08
B. Intra-chromosomal Allelic Shuffling	1	AX-116116921	76562011	G	C	0.347923	-0.0313969	0.00563321	2.50E-08
B. Intra-chromosomal Allelic Shuffling	1	AX-116120328	89820146	T	C	0.313525	0.0327012	0.00586833	2.51E-08
B. Intra-chromosomal Allelic Shuffling	1	AX-116119623	87154655	T	C	0.554633	-0.031696	0.00569792	2.66E-08
B. Intra-chromosomal Allelic Shuffling	1	AX-116119348	86150388	G	T	0.444089	-0.0312426	0.00561875	2.69E-08
B. Intra-chromosomal Allelic Shuffling	1	AX-116120991	92421540	C	G	0.470394	0.0303681	0.00546323	2.72E-08
B. Intra-chromosomal Allelic Shuffling	1	AX-116119447	86513726	A	G	0.361448	-0.0322428	0.00580108	2.73E-08
B. Intra-chromosomal Allelic Shuffling	1	AX-116120572	90594714	G	A	0.277849	-0.0347289	0.0062485	2.73E-08
B. Intra-chromosomal Allelic Shuffling	1	AX-116701526	85759862	G	A	0.508413	0.0311533	0.00560881	2.79E-08
B. Intra-chromosomal Allelic Shuffling	1	AX-116119318	86149510	G	C	0.444941	-0.0310701	0.00559519	2.81E-08
B. Intra-chromosomal Allelic Shuffling	1	AX-116119649	87248272	C	G	0.552822	-0.0319326	0.00575237	2.84E-08
B. Intra-chromosomal Allelic Shuffling	1	AX-116701575	86681989	A	C	0.440362	-0.0312883	0.00563798	2.86E-08
B. Intra-chromosomal Allelic Shuffling	1	AX-116116898	76537964	T	C	0.353781	-0.0311781	0.00562325	2.95E-08
B. Intra-chromosomal Allelic Shuffling	1	AX-116120746	91232514	T	C	0.287646	-0.0334607	0.00603665	2.97E-08
B. Intra-chromosomal Allelic Shuffling	1	AX-116120646	90863264	G	A	0.325879	-0.0332432	0.00599891	3.00E-08
B. Intra-chromosomal Allelic Shuffling	1	AX-116120606	90789011	G	T	0.27902	-0.0345409	0.00623421	3.02E-08
B. Intra-chromosomal Allelic Shuffling	1	AX-116119617	87134098	T	A	0.545474	-0.0318005	0.00574318	3.08E-08
B. Intra-chromosomal Allelic Shuffling	1	AX-116654979	96327059	C	T	0.436848	-0.0316922	0.00572459	3.09E-08
B. Intra-chromosomal Allelic Shuffling	1	AX-116701803	92300344	G	A	0.464324	0.0302205	0.00546068	3.13E-08
B. Intra-chromosomal Allelic Shuffling	1	AX-116120228	89417084	T	C	0.31033	-0.0327887	0.00592533	3.14E-08
B. Intra-chromosomal Allelic Shuffling	1	AX-116119603	87084324	C	T	0.546965	-0.0318115	0.00575074	3.17E-08
B. Intra-chromosomal Allelic Shuffling	1	AX-116640370	92628121	G	A	0.299787	-0.0337995	0.00611276	3.21E-08
B. Intra-chromosomal Allelic Shuffling	1	AX-116116102	73484104	T	C	0.455059	-0.0298829	0.00540531	3.23E-08
B. Intra-chromosomal Allelic Shuffling	1	AX-116115804	71972015	T	A	0.440575	-0.0297751	0.0053899	3.31E-08
B. Intra-chromosomal Allelic Shuffling	1	AX-116120808	91602041	A	T	0.50607	-0.0306782	0.00555351	3.31E-08
B. Intra-chromosomal Allelic Shuffling	1	AX-116116177	73790294	C	T	0.412673	-0.0301468	0.00545908	3.35E-08
B. Intra-chromosomal Allelic Shuffling	1	AX-116700980	73648452	T	C	0.423536	-0.0299993	0.00543346	3.37E-08
B. Intra-chromosomal Allelic Shuffling	1	AX-116116161	73685254	C	A	0.417891	-0.0299785	0.00543276	3.43E-08
B. Intra-chromosomal Allelic Shuffling	1	AX-116120306	89675243	A	G	0.30213	0.0323573	0.00586555	3.46E-08
B. Intra-chromosomal Allelic Shuffling	1	AX-116120359	89832931	C	T	0.317678	0.0322879	0.00585445	3.49E-08
B. Intra-chromosomal Allelic Shuffling	1	AX-116120866	91820107	C	T	0.328115	-0.0338329	0.00613777	3.54E-08
B. Intra-chromosomal Allelic Shuffling	1	AX-116119837	88060059	T	C	0.438232	0.0315201	0.00572164	3.61E-08
B. Intra-chromosomal Allelic Shuffling	1	AX-116116154	73662613	G	T	0.422045	-0.0300177	0.00544923	3.62E-08
B. Intra-chromosomal Allelic Shuffling	1	AX-116663183	73691273	A	G	0.422151	-0.0300161	0.00544992	3.64E-08
B. Intra-chromosomal Allelic Shuffling	1	AX-116663184	73728305	C	T	0.422151	-0.0300161	0.00544992	3.64E-08
B. Intra-chromosomal Allelic Shuffling	1	AX-116119373	86235730	C	T	0.410756	-0.0305847	0.00555733	3.72E-08
B. Intra-chromosomal Allelic Shuffling	1	AX-116119566	86959262	T	C	0.54984	-0.0314018	0.00570713	3.75E-08
B. Intra-chromosomal Allelic Shuffling	1	AX-116116150	73652240	G	A	0.422364	-0.0298729	0.00543015	3.77E-08
B. Intra-chromosomal Allelic Shuffling	1	AX-116119367	86219818	T	C	0.402875	-0.0303698	0.00552957	3.97E-08
B. Intra-chromosomal Allelic Shuffling	1	AX-116116099	73413212	C	T	0.408733	-0.0299822	0.00546047	4.00E-08
B. Intra-chromosomal Allelic Shuffling	1	AX-116120492	90279170	G	A	0.309478	-0.0325947	0.00593734	4.02E-08
B. Intra-chromosomal Allelic Shuffling	1	AX-116120955	92257676	C	T	0.30852	-0.033355	0.00608014	4.11E-08
B. Intra-chromosomal Allelic Shuffling	1	AX-116119612	87119786	A	G	0.553568	-0.0313616	0.00571727	4.12E-08
B. Intra-chromosomal Allelic Shuffling	1	AX-116116877	76377370	T	C	0.326305	-0.0315406	0.00575977	4.35E-08
B. Intra-chromosomal Allelic Shuffling	1	AX-116118500	82880189	T	C	0.325559	-0.0323865	0.00592272	4.55E-08
B. Intra-chromosomal Allelic Shuffling	1	AX-116116075	73276293	T	C	0.419169	-0.0297209	0.00543572	4.56E-08
B. Intra-chromosomal Allelic Shuffling	1	AX-116115800	71962411	G	A	0.439191	-0.0295462	0.00540582	4.61E-08
B. Intra-chromosomal Allelic Shuffling	1	AX-116116165	73710813	C	T	0.421193	-0.0297921	0.00545136	4.63E-08
B. Intra-chromosomal Allelic Shuffling	1	AX-116119446	86510834	G	A	0.356017	-0.0316822	0.00579822	4.65E-08
B. Intra-chromosomal Allelic Shuffling	1	AX-116115992	72925940	C	T	0.435144	-0.0296717	0.00543044	4.66E-08
B. Intra-chromosomal Allelic Shuffling	1	AX-116120774	91324640	C	T	0.362833	-0.0313344	0.0057357	4.68E-08
B. Intra-chromosomal Allelic Shuffling	1	AX-116120772	91328754	C	G	0.362833	-0.0313344	0.0057357	4.68E-08
B. Intra-chromosomal Allelic Shuffling	1	AX-116116144	73632829	C	A	0.424388	-0.0296546	0.00543049	4.74E-08
B. Intra-chromosomal Allelic Shuffling	1	AX-116120126	89049010	A	G	0.445474	-0.0296998	0.00544151	4.81E-08
B. Intra-chromosomal Allelic Shuffling	1	AX-116701761	91339209	G	A	0.36262	-0.0312794	0.00573413	4.90E-08
B. Intra-chromosomal Allelic Shuffling	1	AX-116654368	91344810	G	A	0.36262	-0.0312794	0.00573413	4.90E-08
B. Intra-chromosomal Allelic Shuffling	1	AX-116654367	91350851	C	A	0.36262	-0.0312794	0.00573413	4.90E-08
B. Intra-chromosomal Allelic Shuffling	1	AX-116121637	96218050	C	T	0.403727	-0.031561	0.00578586	4.90E-08
B. Intra-chromosomal Allelic Shuffling	1	AX-116116113	73518582	C	T	0.419915	-0.0296579	0.00543799	4.93E-08
B. Intra-chromosomal Allelic Shuffling	1	AX-116120643	90855462	C	T	0.296486	-0.0330713	0.00606405	4.93E-08
B. Intra-chromosomal Allelic Shuffling	1	AX-116119360	86193325	T	C	0.449414	-0.030702	0.00562981	4.94E-08
B. Intra-chromosomal Allelic Shuffling	1	AX-116119392	86309218	A	G	0.417891	-0.0303295	0.00556245	4.97E-08
B. Intra-chromosomal Allelic Shuffling	1	AX-116119494	86676292	T	C	0.441321	-0.0307642	0.00564314	4.99E-08
B. Intra-chromosomal Allelic Shuffling	1	AX-116119495	86678910	T	C	0.441321	-0.0307642	0.00564314	4.99E-08
B. Intra-chromosomal Allelic Shuffling	1	AX-116120468	90198560	C	T	0.407029	0.0301762	0.00554014	5.13E-08
B. Intra-chromosomal Allelic Shuffling	1	AX-116701519	85572830	T	C	0.417252	-0.0301009	0.00552635	5.13E-08
B. Intra-chromosomal Allelic Shuffling	1	AX-116116079	73315056	T	C	0.427689	-0.0296424	0.00544252	5.14E-08
B. Intra-chromosomal Allelic Shuffling	1	AX-116120539	90473804	T	C	0.284132	-0.0336805	0.0061878	5.24E-08
B. Intra-chromosomal Allelic Shuffling	1	AX-116115803	71968803	C	G	0.441534	-0.0293655	0.00539543	5.25E-08
B. Intra-chromosomal Allelic Shuffling	1	AX-116120784	91360867	G	A	0.364643	-0.0313592	0.00576273	5.28E-08
B. Intra-chromosomal Allelic Shuffling	1	AX-116116167	73715075	G	A	0.425133	-0.0294431	0.00542214	5.63E-08
B. Intra-chromosomal Allelic Shuffling	1	AX-116119217	85635947	G	A	0.457934	-0.0301575	0.00555403	5.64E-08
B. Intra-chromosomal Allelic Shuffling	1	AX-116116149	73646260	G	A	0.422577	-0.0294718	0.00542998	5.71E-08
B. Intra-chromosomal Allelic Shuffling	1	AX-116119351	86158051	C	T	0.447923	-0.0304866	0.00561955	5.79E-08
B. Intra-chromosomal Allelic Shuffling	1	AX-116120607	90786262	A	G	0.285197	-0.033713	0.00621849	5.91E-08
B. Intra-chromosomal Allelic Shuffling	1	AX-116116109	73506982	C	A	0.423855	-0.0294958	0.00544179	5.95E-08
B. Intra-chromosomal Allelic Shuffling	1	AX-116118051	81033340	T	C	0.459744	-0.0293749	0.00542279	6.06E-08
B. Intra-chromosomal Allelic Shuffling	1	AX-116115987	72918261	G	A	0.424494	-0.0294793	0.00544302	6.10E-08
B. Intra-chromosomal Allelic Shuffling	1	AX-116116162	73695972	T	C	0.422045	-0.0295145	0.00544981	6.10E-08
B. Intra-chromosomal Allelic Shuffling	1	AX-116116164	73707015	T	C	0.422045	-0.0295145	0.00544981	6.10E-08
B. Intra-chromosomal Allelic Shuffling	1	AX-116118230	81691927	G	A	0.513738	0.0290565	0.00536655	6.15E-08
B. Intra-chromosomal Allelic Shuffling	1	AX-116120495	90286477	G	A	0.320021	-0.0317846	0.00587096	6.17E-08
B. Intra-chromosomal Allelic Shuffling	1	AX-116120975	92359184	A	G	0.335676	-0.0321342	0.00593782	6.24E-08
B. Intra-chromosomal Allelic Shuffling	1	AX-116120565	90576438	C	T	0.382109	0.0305512	0.00564536	6.24E-08
B. Intra-chromosomal Allelic Shuffling	1	AX-116120650	90874858	C	T	0.35229	-0.031575	0.00583715	6.33E-08
B. Intra-chromosomal Allelic Shuffling	1	AX-116119480	86629262	C	T	0.457508	-0.0304417	0.00562989	6.40E-08
B. Intra-chromosomal Allelic Shuffling	1	AX-116116105	73495917	C	T	0.420021	-0.029345	0.0054288	6.46E-08
B. Intra-chromosomal Allelic Shuffling	1	AX-116701783	91861449	G	A	0.328009	-0.0332543	0.00615677	6.62E-08
B. Intra-chromosomal Allelic Shuffling	1	AX-116119270	85807983	A	G	0.492332	0.0301523	0.00558632	6.76E-08
B. Intra-chromosomal Allelic Shuffling	1	AX-116115961	72793735	C	T	0.444089	-0.0291732	0.00540691	6.83E-08
B. Intra-chromosomal Allelic Shuffling	1	AX-116119483	86638071	C	T	0.457295	-0.0303463	0.00563038	7.06E-08
B. Intra-chromosomal Allelic Shuffling	1	AX-116119390	86304606	G	A	0.415655	-0.0300277	0.00557152	7.07E-08
B. Intra-chromosomal Allelic Shuffling	1	AX-116663172	72645989	A	G	0.440575	-0.0290965	0.00539963	7.10E-08
B. Intra-chromosomal Allelic Shuffling	1	AX-116120956	92259858	T	C	0.31459	-0.0326632	0.00606209	7.12E-08
B. Intra-chromosomal Allelic Shuffling	1	AX-116118491	82840251	G	A	0.32737	-0.031954	0.00593053	7.12E-08
B. Intra-chromosomal Allelic Shuffling	1	AX-116120554	90520901	G	A	0.331203	-0.03146	0.00583969	7.15E-08
B. Intra-chromosomal Allelic Shuffling	1	AX-116663181	73274553	T	C	0.423855	-0.0293396	0.00544996	7.31E-08
B. Intra-chromosomal Allelic Shuffling	1	AX-116116067	73299183	T	C	0.423855	-0.0293396	0.00544996	7.31E-08
B. Intra-chromosomal Allelic Shuffling	1	AX-116116080	73318663	T	C	0.423855	-0.0293396	0.00544996	7.31E-08
B. Intra-chromosomal Allelic Shuffling	1	AX-116116096	73425003	T	C	0.423855	-0.0293396	0.00544996	7.31E-08
B. Intra-chromosomal Allelic Shuffling	1	AX-116116108	73505475	C	T	0.423855	-0.0293396	0.00544996	7.31E-08
B. Intra-chromosomal Allelic Shuffling	1	AX-116116117	73529538	A	G	0.423855	-0.0293396	0.00544996	7.31E-08
B. Intra-chromosomal Allelic Shuffling	1	AX-116120871	91802891	C	T	0.336422	-0.0327684	0.0060877	7.34E-08
B. Intra-chromosomal Allelic Shuffling	1	AX-116116081	73320426	G	C	0.418211	-0.0292221	0.00542987	7.38E-08
B. Intra-chromosomal Allelic Shuffling	1	AX-116098556	87332695	C	T	0.561768	-0.0307247	0.00570995	7.41E-08
B. Intra-chromosomal Allelic Shuffling	1	AX-116120540	90476961	T	C	0.284558	-0.033233	0.00617877	7.51E-08
B. Intra-chromosomal Allelic Shuffling	1	AX-116120425	90084131	A	G	0.342599	-0.0313014	0.00582079	7.55E-08
B. Intra-chromosomal Allelic Shuffling	1	AX-116115837	72276648	A	C	0.444089	-0.0291565	0.00542206	7.56E-08
B. Intra-chromosomal Allelic Shuffling	1	AX-116118229	81691546	A	T	0.516613	0.0288563	0.00536628	7.56E-08
B. Intra-chromosomal Allelic Shuffling	1	AX-116116151	73656058	C	T	0.422045	-0.0291872	0.00543235	7.75E-08
B. Intra-chromosomal Allelic Shuffling	1	AX-116119233	85697629	C	T	0.473482	0.0296428	0.00551729	7.76E-08
B. Intra-chromosomal Allelic Shuffling	1	AX-116640376	92652249	C	T	0.513525	-0.0293196	0.00545772	7.78E-08
B. Intra-chromosomal Allelic Shuffling	1	AX-116119455	86541869	A	C	0.432694	-0.0296585	0.00552115	7.80E-08
B. Intra-chromosomal Allelic Shuffling	1	AX-116660477	72142572	C	T	0.436422	-0.0290069	0.00540417	7.98E-08
B. Intra-chromosomal Allelic Shuffling	1	AX-116116074	73279024	A	C	0.423536	-0.0292205	0.00544902	8.21E-08
B. Intra-chromosomal Allelic Shuffling	1	AX-116658615	73402838	C	T	0.415229	-0.0292789	0.00546096	8.25E-08
B. Intra-chromosomal Allelic Shuffling	1	AX-116120180	89247324	G	A	0.38935	0.0301857	0.00563161	8.32E-08
B. Intra-chromosomal Allelic Shuffling	1	AX-116115801	71964699	T	G	0.440682	-0.028915	0.00539655	8.41E-08
B. Intra-chromosomal Allelic Shuffling	1	AX-116115802	71967827	T	C	0.440682	-0.028915	0.00539655	8.41E-08
B. Intra-chromosomal Allelic Shuffling	1	AX-116663251	79657794	T	C	0.468371	0.0284323	0.0053066	8.42E-08
B. Intra-chromosomal Allelic Shuffling	1	AX-116120617	90738231	C	T	0.268158	-0.0332308	0.00620326	8.46E-08
B. Intra-chromosomal Allelic Shuffling	1	AX-116120657	90899189	T	C	0.340149	-0.0324254	0.00605537	8.56E-08
B. Intra-chromosomal Allelic Shuffling	1	AX-116118492	82843700	A	G	0.329606	-0.0317887	0.00593654	8.57E-08
B. Intra-chromosomal Allelic Shuffling	1	AX-116120119	89020641	A	G	0.449201	-0.0293843	0.00548792	8.59E-08
B. Intra-chromosomal Allelic Shuffling	1	AX-116116146	73637416	T	C	0.423642	-0.0290444	0.00542773	8.74E-08
B. Intra-chromosomal Allelic Shuffling	1	AX-116658637	73330824	T	G	0.423962	-0.0291626	0.00545128	8.81E-08
B. Intra-chromosomal Allelic Shuffling	1	AX-116120968	92333848	T	C	0.300852	-0.0321925	0.00601787	8.82E-08
B. Intra-chromosomal Allelic Shuffling	1	AX-116120464	90181573	G	A	0.429073	0.0291175	0.00544399	8.87E-08
B. Intra-chromosomal Allelic Shuffling	1	AX-116120569	90588074	G	A	0.344302	-0.0313836	0.00586777	8.87E-08
B. Intra-chromosomal Allelic Shuffling	1	AX-116120952	92248478	T	C	0.314058	-0.0324278	0.00606393	8.91E-08
B. Intra-chromosomal Allelic Shuffling	1	AX-116151602	245271070	A	G	0.164217	0.0404713	0.00756732	8.88E-08
B. Intra-chromosomal Allelic Shuffling	3	AX-116194298	8180895	T	C	0.373269	0.0326728	0.00540456	1.49E-09
B. Intra-chromosomal Allelic Shuffling	3	AX-116194320	8107134	A	C	0.351651	0.0333782	0.00552722	1.55E-09
B. Intra-chromosomal Allelic Shuffling	3	AX-116194293	8202267	C	T	0.359744	0.0323336	0.00549921	4.11E-09
B. Intra-chromosomal Allelic Shuffling	3	AX-116194244	7869506	C	G	0.346965	0.0327405	0.00562483	5.86E-09
B. Intra-chromosomal Allelic Shuffling	3	AX-116194243	7865822	G	A	0.348136	0.0325895	0.00562965	7.09E-09
B. Intra-chromosomal Allelic Shuffling	3	AX-116194314	8126079	A	C	0.368584	0.0307173	0.00547876	2.06E-08
B. Intra-chromosomal Allelic Shuffling	3	AX-116194401	8503456	T	C	0.348882	0.0311115	0.00556128	2.22E-08
B. Intra-chromosomal Allelic Shuffling	3	AX-116194328	8076580	A	G	0.350799	0.0310266	0.00555274	2.30E-08
B. Intra-chromosomal Allelic Shuffling	3	AX-116194300	8174077	G	C	0.37934	0.0303849	0.00545834	2.60E-08
B. Intra-chromosomal Allelic Shuffling	3	AX-116194311	8137270	C	T	0.369755	0.0301931	0.00546521	3.30E-08
B. Intra-chromosomal Allelic Shuffling	3	AX-116194430	8627413	T	C	0.343876	0.0309059	0.00560741	3.56E-08
B. Intra-chromosomal Allelic Shuffling	3	AX-116194295	8192945	T	C	0.375186	0.0297895	0.00542325	3.95E-08
B. Intra-chromosomal Allelic Shuffling	3	AX-116194312	8136716	C	A	0.363685	0.0297072	0.00548988	6.26E-08
B. Intra-chromosomal Allelic Shuffling	3	AX-116194446	8700063	A	G	0.336848	0.0301229	0.00560542	7.71E-08
B. Intra-chromosomal Allelic Shuffling	3	AX-116194351	8372440	T	C	0.412673	0.0290983	0.00542306	8.07E-08
B. Intra-chromosomal Allelic Shuffling	3	AX-116194447	8703324	T	G	0.335889	0.0300817	0.00560639	8.07E-08
B. Intra-chromosomal Allelic Shuffling	3	AX-116720018	36338816	C	T	0.464324	0.0329379	0.00550759	2.23E-09
B. Intra-chromosomal Allelic Shuffling	3	AX-116199289	30720123	T	C	0.336315	0.0333826	0.00569331	4.53E-09
B. Intra-chromosomal Allelic Shuffling	3	AX-116719628	30463959	T	C	0.259318	-0.0355916	0.00625891	1.30E-08
B. Intra-chromosomal Allelic Shuffling	3	AX-116719629	30473539	T	C	0.28541	-0.0351523	0.00622589	1.64E-08
B. Intra-chromosomal Allelic Shuffling	3	AX-116198772	30491655	T	C	0.259212	-0.035362	0.00626391	1.65E-08
B. Intra-chromosomal Allelic Shuffling	3	AX-116198921	29077020	T	C	0.267519	0.0335657	0.00595827	1.77E-08
B. Intra-chromosomal Allelic Shuffling	3	AX-116198920	29079421	C	T	0.257721	0.0335581	0.00603053	2.63E-08
B. Intra-chromosomal Allelic Shuffling	3	AX-116202060	45914504	T	C	0.318743	0.0334167	0.00603492	3.07E-08
B. Intra-chromosomal Allelic Shuffling	3	AX-116719652	29072402	A	C	0.26656	0.0329397	0.00596329	3.32E-08
B. Intra-chromosomal Allelic Shuffling	3	AX-116198894	29067313	A	G	0.265921	0.0329203	0.00596278	3.37E-08
B. Intra-chromosomal Allelic Shuffling	3	AX-116719689	29706798	T	G	0.256763	-0.0347174	0.00629316	3.45E-08
B. Intra-chromosomal Allelic Shuffling	3	AX-116198895	29064419	A	G	0.231736	-0.0353171	0.00640249	3.47E-08
B. Intra-chromosomal Allelic Shuffling	3	AX-116661052	31373176	A	G	0.252503	-0.0354722	0.00643767	3.59E-08
B. Intra-chromosomal Allelic Shuffling	3	AX-116202064	45904083	C	T	0.313312	0.033229	0.00603168	3.61E-08
B. Intra-chromosomal Allelic Shuffling	3	AX-116719727	30607923	T	C	0.338019	0.0312517	0.00567482	3.65E-08
B. Intra-chromosomal Allelic Shuffling	3	AX-116198893	29070391	G	A	0.265495	0.0325581	0.00595009	4.45E-08
B. Intra-chromosomal Allelic Shuffling	3	WU_10.2_3_47139500	45234651	G	A	0.364963	0.0313967	0.00574971	4.75E-08
B. Intra-chromosomal Allelic Shuffling	3	AX-116202059	45920902	G	T	0.314164	0.0328504	0.00601709	4.77E-08
B. Intra-chromosomal Allelic Shuffling	3	AX-116720247	45919223	G	A	0.31278	0.0325631	0.00601902	6.30E-08
B. Intra-chromosomal Allelic Shuffling	3	AX-116198716	30281659	C	T	0.242599	-0.0339443	0.00632423	7.99E-08
B. Intra-chromosomal Allelic Shuffling	3	AX-116211630	90716599	C	T	0.487753	-0.0322245	0.00536543	1.90E-09
B. Intra-chromosomal Allelic Shuffling	3	AX-116211654	90733812	C	T	0.487859	-0.032178	0.00536418	1.99E-09
B. Intra-chromosomal Allelic Shuffling	3	AX-116211504	90238490	G	T	0.379446	-0.0320254	0.00561613	1.18E-08
B. Intra-chromosomal Allelic Shuffling	3	AX-116211621	90643819	C	T	0.427583	0.0307334	0.00547137	1.94E-08
B. Intra-chromosomal Allelic Shuffling	5	AX-116252636	6572211	C	T	0.294036	0.0326735	0.00608551	7.91E-08
B. Intra-chromosomal Allelic Shuffling	6	AX-116274088	244884	A	C	0.328754	-0.047028	0.00568607	1.33E-16
B. Intra-chromosomal Allelic Shuffling	6	AX-116751315	382006	T	C	0.390522	-0.0446044	0.00541792	1.83E-16
B. Intra-chromosomal Allelic Shuffling	6	AX-116274119	383366	T	C	0.390522	-0.0446044	0.00541792	1.83E-16
B. Intra-chromosomal Allelic Shuffling	6	AX-116274112	375792	G	A	0.390096	-0.0444784	0.00541852	2.24E-16
B. Intra-chromosomal Allelic Shuffling	6	AX-116274113	378156	A	G	0.390096	-0.0444784	0.00541852	2.24E-16
B. Intra-chromosomal Allelic Shuffling	6	AX-116274076	206230	G	A	0.315655	-0.0474288	0.00581073	3.29E-16
B. Intra-chromosomal Allelic Shuffling	6	AX-116734757	447367	G	A	0.389883	-0.0439376	0.00542134	5.29E-16
B. Intra-chromosomal Allelic Shuffling	6	AX-116274121	465647	G	A	0.321725	-0.0463468	0.00572913	5.98E-16
B. Intra-chromosomal Allelic Shuffling	6	AX-116274091	265422	T	C	0.32918	-0.0459322	0.00568164	6.25E-16
B. Intra-chromosomal Allelic Shuffling	6	AX-116274080	156711	A	G	0.36049	-0.0446806	0.00560225	1.52E-15
B. Intra-chromosomal Allelic Shuffling	6	AX-116274114	414298	G	A	0.39148	-0.0431149	0.00541689	1.73E-15
B. Intra-chromosomal Allelic Shuffling	6	AX-116274082	144582	G	A	0.357614	-0.0445662	0.00561493	2.07E-15
B. Intra-chromosomal Allelic Shuffling	6	AX-116274083	141915	G	T	0.343663	-0.0442735	0.005622	3.41E-15
B. Intra-chromosomal Allelic Shuffling	6	AX-116274135	511857	A	G	0.376571	-0.0427835	0.0054724	5.36E-15
B. Intra-chromosomal Allelic Shuffling	6	AX-116768605	439924	C	A	0.362833	-0.0431021	0.0055133	5.37E-15
B. Intra-chromosomal Allelic Shuffling	6	AX-116274159	435637	A	G	0.363578	-0.0430087	0.00550671	5.71E-15
B. Intra-chromosomal Allelic Shuffling	6	AX-116274155	451496	T	C	0.381363	-0.0425376	0.00544692	5.74E-15
B. Intra-chromosomal Allelic Shuffling	6	AX-116274158	435921	C	A	0.362726	-0.043003	0.00551321	6.19E-15
B. Intra-chromosomal Allelic Shuffling	6	AX-116808159	441361	G	A	0.362726	-0.043003	0.00551321	6.19E-15
B. Intra-chromosomal Allelic Shuffling	6	AX-116274156	449631	A	G	0.380937	-0.0424856	0.00544804	6.27E-15
B. Intra-chromosomal Allelic Shuffling	6	AX-116274126	485326	G	A	0.380937	-0.0424856	0.00544804	6.27E-15
B. Intra-chromosomal Allelic Shuffling	6	AX-116274127	489077	A	G	0.38147	-0.0424677	0.00544814	6.45E-15
B. Intra-chromosomal Allelic Shuffling	6	AX-116274130	497656	G	T	0.381044	-0.0424161	0.00544927	7.04E-15
B. Intra-chromosomal Allelic Shuffling	6	AX-116274162	620853	C	T	0.354739	-0.0429037	0.00554464	1.01E-14
B. Intra-chromosomal Allelic Shuffling	6	AX-116274182	620066	C	T	0.352822	-0.0425001	0.00555644	2.03E-14
B. Intra-chromosomal Allelic Shuffling	6	WU_10.2_6_617158	484224	G	A	0.351651	-0.0422893	0.00557265	3.23E-14
B. Intra-chromosomal Allelic Shuffling	6	AX-116274161	623523	C	T	0.351544	-0.0420718	0.00557191	4.33E-14
B. Intra-chromosomal Allelic Shuffling	6	WU_10.2_6_960455	607920	A	G	0.351651	-0.0419918	0.00557277	4.88E-14
B. Intra-chromosomal Allelic Shuffling	6	AX-116274180	624723	G	A	0.348775	-0.0411368	0.00559087	1.87E-13
B. Intra-chromosomal Allelic Shuffling	6	AX-116274124	478590	C	T	0.334505	-0.0414093	0.00565779	2.50E-13
B. Intra-chromosomal Allelic Shuffling	6	AX-116274164	609438	G	A	0.348988	-0.0408549	0.00559017	2.70E-13
B. Intra-chromosomal Allelic Shuffling	6	AX-116274071	128223	T	C	0.348775	-0.0407256	0.00559559	3.38E-13
B. Intra-chromosomal Allelic Shuffling	6	AX-116274128	490690	G	T	0.384239	-0.038672	0.00541203	8.96E-13
B. Intra-chromosomal Allelic Shuffling	6	AX-116274122	472227	T	C	0.380724	-0.0373289	0.00546898	8.76E-12
B. Intra-chromosomal Allelic Shuffling	6	AX-116274193	607837	A	G	0.380511	-0.0370833	0.00546022	1.11E-11
B. Intra-chromosomal Allelic Shuffling	6	AX-116274137	521715	A	G	0.360703	-0.0375645	0.00558386	1.73E-11
B. Intra-chromosomal Allelic Shuffling	6	AX-116790062	452806	A	G	0.428222	-0.03216	0.00547333	4.21E-09
B. Intra-chromosomal Allelic Shuffling	6	AX-116274089	260749	T	C	0.396486	0.0322025	0.00551936	5.40E-09
B. Intra-chromosomal Allelic Shuffling	6	AX-116274145	543052	T	C	0.408839	-0.0310689	0.00537741	7.57E-09
B. Intra-chromosomal Allelic Shuffling	6	AX-116274171	693729	G	A	0.400106	0.0321134	0.0055645	7.87E-09
B. Intra-chromosomal Allelic Shuffling	6	WU_10.2_6_827116	701029	G	A	0.37508	0.0320426	0.00559991	1.05E-08
B. Intra-chromosomal Allelic Shuffling	6	AX-116745611	630703	T	C	0.37689	0.0318029	0.00560101	1.36E-08
B. Intra-chromosomal Allelic Shuffling	6	AX-116274094	294192	A	G	0.404686	0.0312517	0.0055247	1.54E-08
B. Intra-chromosomal Allelic Shuffling	6	AX-116274188	664206	A	G	0.373376	0.0316594	0.00562782	1.85E-08
B. Intra-chromosomal Allelic Shuffling	6	AX-116274087	226916	A	G	0.404047	0.0308859	0.00552143	2.22E-08
B. Intra-chromosomal Allelic Shuffling	6	AX-116274174	684747	G	A	0.37295	0.031404	0.00562482	2.36E-08
B. Intra-chromosomal Allelic Shuffling	6	AX-116777914	673665	A	G	0.374121	0.0313978	0.00562975	2.45E-08
B. Intra-chromosomal Allelic Shuffling	6	AX-116274175	676978	C	T	0.374121	0.0313978	0.00562975	2.45E-08
B. Intra-chromosomal Allelic Shuffling	6	AX-116274085	213894	C	T	0.404899	0.0305984	0.00553417	3.22E-08
B. Intra-chromosomal Allelic Shuffling	6	AX-116773907	220075	C	T	0.404899	0.0305984	0.00553417	3.22E-08
B. Intra-chromosomal Allelic Shuffling	6	WU_10.2_6_491331	364518	G	A	0.426731	0.0298949	0.0054682	4.58E-08
B. Intra-chromosomal Allelic Shuffling	6	AX-116274230	731532	G	A	0.411395	0.030119	0.0055222	4.92E-08
B. Intra-chromosomal Allelic Shuffling	6	AX-116274086	214428	C	T	0.405857	0.0297094	0.00553122	7.82E-08
B. Intra-chromosomal Allelic Shuffling	8	AX-116336163	256579	A	G	0.294249	-0.0574598	0.00612469	6.49E-21
B. Intra-chromosomal Allelic Shuffling	8	AX-116336189	176204	G	A	0.285623	-0.0569164	0.00617501	3.05E-20
B. Intra-chromosomal Allelic Shuffling	8	AX-116336220	89872	C	T	0.267625	-0.0580931	0.00631732	3.72E-20
B. Intra-chromosomal Allelic Shuffling	8	AX-116336198	154731	A	G	0.315122	-0.0540557	0.00594412	9.55E-20
B. Intra-chromosomal Allelic Shuffling	8	AX-116336194	164462	A	G	0.287433	-0.0554569	0.00614853	1.89E-19
B. Intra-chromosomal Allelic Shuffling	8	WU_10.2_8_20236	244327	A	G	0.287433	-0.0554569	0.00614853	1.89E-19
B. Intra-chromosomal Allelic Shuffling	8	AX-116634720	341174	T	G	0.290415	-0.0552104	0.0061413	2.47E-19
B. Intra-chromosomal Allelic Shuffling	8	AX-116336223	75256	A	G	0.287327	-0.055284	0.00615215	2.56E-19
B. Intra-chromosomal Allelic Shuffling	8	AX-116336167	245038	A	G	0.287327	-0.055284	0.00615215	2.56E-19
B. Intra-chromosomal Allelic Shuffling	8	WU_10.2_8_36119	226298	A	G	0.287646	-0.0551963	0.00614801	2.76E-19
B. Intra-chromosomal Allelic Shuffling	8	AX-116336192	170071	A	G	0.289244	-0.0552595	0.00615674	2.82E-19
B. Intra-chromosomal Allelic Shuffling	8	AX-116336184	188553	G	A	0.289031	-0.0552415	0.0061598	3.02E-19
B. Intra-chromosomal Allelic Shuffling	8	AX-116634709	295486	C	T	0.288924	-0.0551348	0.00615891	3.49E-19
B. Intra-chromosomal Allelic Shuffling	8	AX-116336203	139384	G	T	0.288924	-0.055067	0.00616339	4.09E-19
B. Intra-chromosomal Allelic Shuffling	8	AX-116336200	148311	A	G	0.29148	-0.0549163	0.00615465	4.55E-19
B. Intra-chromosomal Allelic Shuffling	8	AX-116336199	151593	A	G	0.29148	-0.0549163	0.00615465	4.55E-19
B. Intra-chromosomal Allelic Shuffling	8	AX-116336197	158404	A	G	0.29148	-0.0549163	0.00615465	4.55E-19
B. Intra-chromosomal Allelic Shuffling	8	AX-116336196	159643	T	C	0.29148	-0.0549163	0.00615465	4.55E-19
B. Intra-chromosomal Allelic Shuffling	8	AX-116336191	172050	T	C	0.29148	-0.0549163	0.00615465	4.55E-19
B. Intra-chromosomal Allelic Shuffling	8	AX-116336190	175074	A	G	0.29148	-0.0549163	0.00615465	4.55E-19
B. Intra-chromosomal Allelic Shuffling	8	AX-116336185	185637	A	G	0.29148	-0.0549163	0.00615465	4.55E-19
B. Intra-chromosomal Allelic Shuffling	8	AX-116800087	191299	T	C	0.29148	-0.0549163	0.00615465	4.55E-19
B. Intra-chromosomal Allelic Shuffling	8	AX-116336183	194378	A	G	0.29148	-0.0549163	0.00615465	4.55E-19
B. Intra-chromosomal Allelic Shuffling	8	AX-116336204	135808	C	T	0.289031	-0.0548138	0.00616203	5.82E-19
B. Intra-chromosomal Allelic Shuffling	8	AX-116769039	133278	A	G	0.291374	-0.0547419	0.00615825	6.16E-19
B. Intra-chromosomal Allelic Shuffling	8	AX-116336166	248035	T	C	0.291374	-0.0547419	0.00615825	6.16E-19
B. Intra-chromosomal Allelic Shuffling	8	WU_10.2_8_124856	144352	G	A	0.286049	-0.0546909	0.00615391	6.27E-19
B. Intra-chromosomal Allelic Shuffling	8	AX-116336187	180767	T	C	0.306709	-0.0535216	0.00608032	1.34E-18
B. Intra-chromosomal Allelic Shuffling	8	AX-116336205	132002	A	G	0.291054	-0.0538057	0.00615711	2.36E-18
B. Intra-chromosomal Allelic Shuffling	8	AX-116652717	569329	T	C	0.376464	-0.0487268	0.00565532	6.93E-18
B. Intra-chromosomal Allelic Shuffling	8	AX-116652719	562791	C	T	0.37295	-0.0484281	0.00565765	1.13E-17
B. Intra-chromosomal Allelic Shuffling	8	AX-116336214	122717	G	A	0.282428	-0.0532115	0.00622228	1.21E-17
B. Intra-chromosomal Allelic Shuffling	8	AX-116336210	110732	T	G	0.291161	-0.0523737	0.00616936	2.08E-17
B. Intra-chromosomal Allelic Shuffling	8	AX-116336236	845575	A	G	0.375932	-0.0477577	0.00562615	2.09E-17
B. Intra-chromosomal Allelic Shuffling	8	WU_10.2_8_334743	816084	C	A	0.370181	-0.0477774	0.00566178	3.21E-17
B. Intra-chromosomal Allelic Shuffling	8	AX-116336243	828049	C	T	0.37082	-0.0478311	0.00568199	3.83E-17
B. Intra-chromosomal Allelic Shuffling	8	AX-116760844	802955	C	T	0.369436	-0.0476137	0.00566611	4.34E-17
B. Intra-chromosomal Allelic Shuffling	8	AX-116336249	814123	G	A	0.369436	-0.0476137	0.00566611	4.34E-17
B. Intra-chromosomal Allelic Shuffling	8	AX-116635909	794886	C	T	0.369116	-0.0476569	0.00567276	4.43E-17
B. Intra-chromosomal Allelic Shuffling	8	AX-116336242	829401	T	C	0.388392	-0.0471627	0.00561926	4.74E-17
B. Intra-chromosomal Allelic Shuffling	8	AX-116638758	700393	G	A	0.371991	-0.0473727	0.00565271	5.27E-17
B. Intra-chromosomal Allelic Shuffling	8	AX-116760845	805816	T	C	0.373482	-0.0472009	0.00565052	6.63E-17
B. Intra-chromosomal Allelic Shuffling	8	AX-116336211	112674	A	G	0.315442	-0.0511911	0.00612895	6.69E-17
B. Intra-chromosomal Allelic Shuffling	8	AX-116336245	823660	T	G	0.374334	-0.0471256	0.00564842	7.23E-17
B. Intra-chromosomal Allelic Shuffling	8	AX-116336207	103907	A	G	0.291906	-0.0510071	0.00614159	9.96E-17
B. Intra-chromosomal Allelic Shuffling	8	AX-116634712	306301	T	G	0.301278	-0.0505913	0.0060919	1.00E-16
B. Intra-chromosomal Allelic Shuffling	8	AX-116336170	232725	A	G	0.311821	-0.0503405	0.00606248	1.01E-16
B. Intra-chromosomal Allelic Shuffling	8	AX-116336201	144871	T	C	0.382428	-0.0468497	0.00564474	1.04E-16
B. Intra-chromosomal Allelic Shuffling	8	AX-116336305	1134980	C	T	0.373589	-0.046469	0.00568196	2.88E-16
B. Intra-chromosomal Allelic Shuffling	8	AX-116336306	1137192	C	T	0.373589	-0.046469	0.00568196	2.88E-16
B. Intra-chromosomal Allelic Shuffling	8	WU_10.2_8_568798	1114659	A	G	0.374654	-0.04632	0.0056665	2.97E-16
B. Intra-chromosomal Allelic Shuffling	8	WU_10.2_8_465122	1080335	G	A	0.374973	-0.0462038	0.00566679	3.54E-16
B. Intra-chromosomal Allelic Shuffling	8	AX-116652715	574229	G	A	0.370927	-0.0459329	0.0056614	4.92E-16
B. Intra-chromosomal Allelic Shuffling	8	AX-116690399	1305983	T	C	0.374228	-0.0459517	0.00567334	5.52E-16
B. Intra-chromosomal Allelic Shuffling	8	AX-116336303	1128749	T	C	0.377103	-0.0457893	0.00566854	6.60E-16
B. Intra-chromosomal Allelic Shuffling	8	AX-116336312	1158019	G	A	0.373589	-0.0457258	0.00566828	7.21E-16
B. Intra-chromosomal Allelic Shuffling	8	AX-116336289	1085025	A	G	0.395421	-0.0454078	0.00564247	8.45E-16
B. Intra-chromosomal Allelic Shuffling	8	AX-116760849	1148839	C	A	0.373163	-0.0456538	0.00567534	8.68E-16
B. Intra-chromosomal Allelic Shuffling	8	AX-116336309	1152623	C	T	0.373163	-0.0456538	0.00567534	8.68E-16
B. Intra-chromosomal Allelic Shuffling	8	AX-116336233	854267	A	G	0.376571	-0.0450666	0.00563726	1.30E-15
B. Intra-chromosomal Allelic Shuffling	8	AX-116336349	1250386	G	A	0.375506	-0.0451854	0.00567457	1.68E-15
B. Intra-chromosomal Allelic Shuffling	8	AX-116336366	1305626	A	G	0.375612	-0.0445925	0.00567334	3.84E-15
B. Intra-chromosomal Allelic Shuffling	8	AX-116336318	1044824	C	T	0.370181	-0.044593	0.00568892	4.56E-15
B. Intra-chromosomal Allelic Shuffling	8	AX-116336342	1218782	C	A	0.383387	-0.0437485	0.00561362	6.53E-15
B. Intra-chromosomal Allelic Shuffling	8	AX-116336310	1152738	G	A	0.365495	-0.0444696	0.00570697	6.59E-15
B. Intra-chromosomal Allelic Shuffling	8	AX-116336323	1057722	A	G	0.375399	-0.0437272	0.00566751	1.21E-14
B. Intra-chromosomal Allelic Shuffling	8	AX-116763874	1080275	A	G	0.374228	-0.0436941	0.00566388	1.21E-14
B. Intra-chromosomal Allelic Shuffling	8	AX-116336304	1131257	T	G	0.386475	-0.0438059	0.00568803	1.35E-14
B. Intra-chromosomal Allelic Shuffling	8	AX-116336333	1183016	T	C	0.377742	-0.0431043	0.00564021	2.13E-14
B. Intra-chromosomal Allelic Shuffling	8	AX-116760846	1007320	A	G	0.384878	-0.0429072	0.00562337	2.34E-14
B. Intra-chromosomal Allelic Shuffling	8	AX-116336361	1290409	G	A	0.374015	-0.0433152	0.00568023	2.43E-14
B. Intra-chromosomal Allelic Shuffling	8	AX-116336324	1059389	T	C	0.376358	-0.0430946	0.00568022	3.28E-14
B. Intra-chromosomal Allelic Shuffling	8	AX-116336386	1385805	T	C	0.404792	-0.0418506	0.00551704	3.31E-14
B. Intra-chromosomal Allelic Shuffling	8	AX-116336371	1332330	T	C	0.409585	-0.0418971	0.00552333	3.31E-14
B. Intra-chromosomal Allelic Shuffling	8	AX-116760850	1278271	T	G	0.375719	-0.0429607	0.00567503	3.73E-14
B. Intra-chromosomal Allelic Shuffling	8	AX-116336418	1482116	C	T	0.401065	-0.0419514	0.00556342	4.68E-14
B. Intra-chromosomal Allelic Shuffling	8	AX-116336555	1914306	T	C	0.403621	-0.0418611	0.00556638	5.46E-14
B. Intra-chromosomal Allelic Shuffling	8	AX-116752502	1433110	G	A	0.401065	-0.0417135	0.00555514	5.96E-14
B. Intra-chromosomal Allelic Shuffling	8	AX-116336419	1485175	G	C	0.397764	-0.0418486	0.00557314	5.96E-14
B. Intra-chromosomal Allelic Shuffling	8	AX-116336470	1653897	G	A	0.401384	-0.0418384	0.00557932	6.44E-14
B. Intra-chromosomal Allelic Shuffling	8	AX-116336337	1197996	C	T	0.373376	-0.042455	0.00567617	7.46E-14
B. Intra-chromosomal Allelic Shuffling	8	AX-116772870	1235566	T	C	0.317785	-0.044125	0.0059151	8.67E-14
B. Intra-chromosomal Allelic Shuffling	8	AX-116336392	1178933	G	A	0.319702	-0.0440827	0.00593176	1.07E-13
B. Intra-chromosomal Allelic Shuffling	8	H3GA0055033	976400	A	G	0.321512	-0.043883	0.00591317	1.16E-13
B. Intra-chromosomal Allelic Shuffling	8	AX-116336329	1167357	T	C	0.319702	-0.0438988	0.00592614	1.29E-13
B. Intra-chromosomal Allelic Shuffling	8	AX-116336212	114652	C	T	0.368797	-0.0420454	0.00567711	1.30E-13
B. Intra-chromosomal Allelic Shuffling	8	AX-116336416	1478869	T	C	0.404792	-0.0410902	0.00554942	1.32E-13
B. Intra-chromosomal Allelic Shuffling	8	WU_10.2_8_806535	1239732	A	G	0.321086	-0.043874	0.00592593	1.32E-13
B. Intra-chromosomal Allelic Shuffling	8	AX-116336308	1142072	G	C	0.320554	-0.0438446	0.00592957	1.42E-13
B. Intra-chromosomal Allelic Shuffling	8	AX-116336301	1122606	T	A	0.315761	-0.0438607	0.00594824	1.66E-13
B. Intra-chromosomal Allelic Shuffling	8	AX-116336273	959714	G	T	0.321299	-0.0436778	0.00592348	1.66E-13
B. Intra-chromosomal Allelic Shuffling	8	AX-116336274	960517	G	T	0.321299	-0.0436778	0.00592348	1.66E-13
B. Intra-chromosomal Allelic Shuffling	8	AX-116336477	1671285	T	C	0.403301	-0.0409933	0.00556111	1.69E-13
B. Intra-chromosomal Allelic Shuffling	8	AX-116336482	1688269	T	C	0.401491	-0.0409918	0.00557389	1.92E-13
B. Intra-chromosomal Allelic Shuffling	8	AX-116788363	1119185	T	C	0.323749	-0.043518	0.00592133	1.99E-13
B. Intra-chromosomal Allelic Shuffling	8	AX-116336471	1656631	A	G	0.404686	-0.0408368	0.00555776	2.02E-13
B. Intra-chromosomal Allelic Shuffling	8	AX-116336481	1684804	T	C	0.40213	-0.0409208	0.00556991	2.03E-13
B. Intra-chromosomal Allelic Shuffling	8	AX-116336300	1116961	T	C	0.323962	-0.0434464	0.00592099	2.17E-13
B. Intra-chromosomal Allelic Shuffling	8	AX-116336405	1440317	C	T	0.400852	-0.0408219	0.00556408	2.19E-13
B. Intra-chromosomal Allelic Shuffling	8	AX-116336331	1175078	C	A	0.314164	-0.0435634	0.00594139	2.26E-13
B. Intra-chromosomal Allelic Shuffling	8	AX-116769044	1561042	G	A	0.398829	-0.0407586	0.0055643	2.39E-13
B. Intra-chromosomal Allelic Shuffling	8	AX-116791178	1389559	T	C	0.353674	-0.0418478	0.00572699	2.73E-13
B. Intra-chromosomal Allelic Shuffling	8	AX-116336302	1125576	C	G	0.33099	-0.0430677	0.00591808	3.41E-13
B. Intra-chromosomal Allelic Shuffling	8	AX-116336319	1047917	A	G	0.326624	-0.0425102	0.00584666	3.57E-13
B. Intra-chromosomal Allelic Shuffling	8	AX-116336327	1161498	A	G	0.325027	-0.0429397	0.00590868	3.67E-13
B. Intra-chromosomal Allelic Shuffling	8	AX-116748881	1675620	T	C	0.402769	-0.0404352	0.00556466	3.69E-13
B. Intra-chromosomal Allelic Shuffling	8	AX-116336480	1682619	A	G	0.402769	-0.0404352	0.00556466	3.69E-13
B. Intra-chromosomal Allelic Shuffling	8	AX-116336347	1246498	G	C	0.320767	-0.0430514	0.00592485	3.70E-13
B. Intra-chromosomal Allelic Shuffling	8	AX-116336398	1418256	G	A	0.347391	-0.0417781	0.00576261	4.17E-13
B. Intra-chromosomal Allelic Shuffling	8	WU_10.2_8_1021698	1437643	A	G	0.348243	-0.041784	0.0057738	4.59E-13
[truncated: 2,637 more rows]
