# Supplementary material for: Independent genetic basis of meiotic crossover positioning and interference in domestic pigs
Source: Sci Rep. 2025 Mar 18;15:9260. doi: 10.1038/s41598-025-93003-7 (PMC11920276; doi:10.1038/s41598-025-93003-7)
Supplement: Supplementary file 3 — Supplementary Material 3 [file 41598_2025_93003_MOESM3_ESM.csv]

ensembl_gene_id	external_gene_name	chromosome_name	start_position	end_position	strand	description	go_id	Direct.Candidate.Flag	name_1006	definition_1006
ENSSSCG00000029201	AJUBA	7	76063058	76076585	1	ajuba LIM protein [Source:VGNC Symbol;Acc:VGNC:85208]	GO:0003682	0	chromatin binding	Binding to chromatin, the network of fibers of DNA, protein, and sometimes RNA, that make up the chromosomes of the eukaryotic nucleus during interphase.
ENSSSCG00000029201	AJUBA	7	76063058	76076585	1	ajuba LIM protein [Source:VGNC Symbol;Acc:VGNC:85208]	GO:0031047	0	RNA-mediated gene silencing	A process in which an RNA molecule reduces expression of target genes. This can occur pre-transcriptionally by assembly of heterochromatin and prevention of transcription or co- or post-transcriptionally by targeting RNAs for degradation or by interfering with splicing or translation. This process starts once the inhibitory RNA molecule has been transcribed, and includes processing of the RNA suc…
ENSSSCG00000029201	AJUBA	7	76063058	76076585	1	ajuba LIM protein [Source:VGNC Symbol;Acc:VGNC:85208]	GO:0003714	0	transcription corepressor activity	A transcription coregulator activity that represses or decreases the transcription of specific gene sets via binding to a DNA-bound DNA-binding transcription factor, either on its own or as part of a complex. Corepressors often act by altering chromatin structure and modifications. For example, one class of transcription corepressors modifies chromatin structure through covalent modification of h…
ENSSSCG00000008105	ANAPC1	3	44509680	44605014	1	anaphase promoting complex subunit 1 [Source:VGNC Symbol;Acc:VGNC:85293]	GO:0005680	0	anaphase-promoting complex	A ubiquitin ligase complex that degrades mitotic cyclins and anaphase inhibitory protein, thereby triggering sister chromatid separation and exit from mitosis. Substrate recognition by APC occurs through degradation signals, the most common of which is termed the Dbox degradation motif, originally discovered in cyclin B.
ENSSSCG00000040060	APEX1	7	78451851	78454938	-1	apurinic/apyrimidinic endodeoxyribonuclease 1 [Source:VGNC Symbol;Acc:VGNC:103896]	GO:0031490	0	chromatin DNA binding	Binding to DNA that is assembled into chromatin.
ENSSSCG00000040060	APEX1	7	78451851	78454938	-1	apurinic/apyrimidinic endodeoxyribonuclease 1 [Source:VGNC Symbol;Acc:VGNC:103896]	GO:0003713	0	transcription coactivator activity	A transcription coregulator activity that activates or increases the transcription of specific gene sets via binding to a DNA-bound DNA-binding transcription factor, either on its own or as part of a complex. Coactivators often act by altering chromatin structure and modifications. For example, one class of transcription coactivators modifies chromatin structure through covalent modification of h…
ENSSSCG00000003559	ARID1A	NA	NA	NA	NA	AT-rich interaction domain 1A [Source:VGNC Symbol;Acc:VGNC:85505]	GO:0000785	0	chromatin	The ordered and organized complex of DNA, protein, and sometimes RNA, that forms the chromosome.
ENSSSCG00000003559	ARID1A	NA	NA	NA	NA	AT-rich interaction domain 1A [Source:VGNC Symbol;Acc:VGNC:85505]	GO:0006338	0	chromatin remodeling	A dynamic process of chromatin reorganization resulting in changes to chromatin structure. These changes allow DNA metabolic processes such as transcriptional regulation, DNA recombination, DNA repair, and DNA replication.
ENSSSCG00000003559	ARID1A	NA	NA	NA	NA	AT-rich interaction domain 1A [Source:VGNC Symbol;Acc:VGNC:85505]	GO:0031491	0	nucleosome binding	Binding to a nucleosome, a complex comprised of DNA wound around a multisubunit core and associated proteins, which forms the primary packing unit of DNA into higher order structures.
ENSSSCG00000003559	ARID1A	NA	NA	NA	NA	AT-rich interaction domain 1A [Source:VGNC Symbol;Acc:VGNC:85505]	GO:0006337	0	nucleosome disassembly	The controlled breakdown of nucleosomes, the beadlike structural units of eukaryotic chromatin composed of histones and DNA.
ENSSSCG00000003559	ARID1A	NA	NA	NA	NA	AT-rich interaction domain 1A [Source:VGNC Symbol;Acc:VGNC:85505]	GO:0070603	0	SWI/SNF superfamily-type complex	A protein complex that contains an ortholog of the Saccharomyces ATPase Swi2/Snf2 as one of the catalytic subunit components (ATPase) and mediates assembly of nucleosomes, changes to the spacing or structure of nucleosomes, or some combination of those activities in a manner that requires ATP.
ENSSSCG00000004500	ARK2N	1	95809188	95895020	1	arkadia (RNF111) N-terminal like PKA signaling regulator 2N [Source:VGNC Symbol;Acc:VGNC:85964]	GO:0000785	0	chromatin	The ordered and organized complex of DNA, protein, and sometimes RNA, that forms the chromosome.
ENSSSCG00000004500	ARK2N	1	95809188	95895020	1	arkadia (RNF111) N-terminal like PKA signaling regulator 2N [Source:VGNC Symbol;Acc:VGNC:85964]	GO:0003714	0	transcription corepressor activity	A transcription coregulator activity that represses or decreases the transcription of specific gene sets via binding to a DNA-bound DNA-binding transcription factor, either on its own or as part of a complex. Corepressors often act by altering chromatin structure and modifications. For example, one class of transcription corepressors modifies chromatin structure through covalent modification of h…
ENSSSCG00000059058	ATF4	5	8742967	8745368	-1	activating transcription factor 4 [Source:NCBI gene (formerly Entrezgene);Acc:100144302]	GO:1990841	0	promoter-specific chromatin binding	Binding to a section of chromatin that is associated with gene promoter sequences of DNA.
ENSSSCG00000020675	ATF7IP2	NA	NA	NA	NA	activating transcription factor 7 interacting protein 2 [Source:VGNC Symbol;Acc:VGNC:85612]	GO:0090309	0	positive regulation of DNA methylation-dependent heterochromatin formation	Any process that increases the rate, frequency, or extent of DNA methylation-dependent heterochromatin formation.
ENSSSCG00000020675	ATF7IP2	NA	NA	NA	NA	activating transcription factor 7 interacting protein 2 [Source:VGNC Symbol;Acc:VGNC:85612]	GO:0003712	0	transcription coregulator activity	A transcription regulator activity that modulates the transcription of specific gene sets via binding to a DNA-bound DNA-binding transcription factor, either on its own or as part of a complex. Coregulators often act by altering chromatin structure and modifications. For example, one class of transcription coregulators modifies chromatin structure through covalent modification of histones. A seco…
ENSSSCG00000004370	ATG5	1	72270799	72520396	-1	autophagy related 5 [Source:VGNC Symbol;Acc:VGNC:103029]	GO:0006325	0	chromatin organization	The assembly or remodeling of chromatin composed of DNA complexed with histones, other associated proteins, and sometimes RNA.
ENSSSCG00000003552	AUNIP	NA	NA	NA	NA	aurora kinase A and ninein interacting protein [Source:VGNC Symbol;Acc:VGNC:85695]	GO:0000724	1	double-strand break repair via homologous recombination	The error-free repair of a double-strand break in DNA in which the broken DNA molecule is repaired using homologous sequences. A strand in the broken DNA searches for a homologous region in an intact chromosome to serve as the template for DNA synthesis. The restoration of two intact DNA molecules results in the exchange, reciprocal or nonreciprocal, of genetic material between the intact DNA mol…
ENSSSCG00000023204	AXIN1	NA	NA	NA	NA	axin 1 [Source:VGNC Symbol;Acc:VGNC:85707]	GO:0044725	0	chromatin reprogramming in the zygote	The global reprogramming of epigenetic modifications in the zygote following fertilization. The paternal genome undergoes active DNA demethylation before the first cell division, while the adjacent maternal genome is protected from this process.
ENSSSCG00000020678	BANP	6	1421462	1495486	-1	BTG3 associated nuclear protein [Source:NCBI gene (formerly Entrezgene);Acc:100622381]	GO:0006325	0	chromatin organization	The assembly or remodeling of chromatin composed of DNA complexed with histones, other associated proteins, and sometimes RNA.
ENSSSCG00000001958	BAZ1A	7	64969640	65069889	1	bromodomain adjacent to zinc finger domain 1A [Source:VGNC Symbol;Acc:VGNC:85761]	GO:0008623	0	CHRAC	An ISWI complex that contains an ATPase subunit of the ISWI family (SNF2H in mammals, Isw2 in S. cerevisiae), an ACF1 homolog, and additional small histone fold subunits (generally two of these, but Xenopus has only one and some additional non-conserved subunits). CHRAC plays roles in the regulation of RNA polymerase II transcription and in DNA replication and repair.
ENSSSCG00000001958	BAZ1A	7	64969640	65069889	1	bromodomain adjacent to zinc finger domain 1A [Source:VGNC Symbol;Acc:VGNC:85761]	GO:0000785	0	chromatin	The ordered and organized complex of DNA, protein, and sometimes RNA, that forms the chromosome.
ENSSSCG00000001958	BAZ1A	7	64969640	65069889	1	bromodomain adjacent to zinc finger domain 1A [Source:VGNC Symbol;Acc:VGNC:85761]	GO:0006338	0	chromatin remodeling	A dynamic process of chromatin reorganization resulting in changes to chromatin structure. These changes allow DNA metabolic processes such as transcriptional regulation, DNA recombination, DNA repair, and DNA replication.
ENSSSCG00000001958	BAZ1A	7	64969640	65069889	1	bromodomain adjacent to zinc finger domain 1A [Source:VGNC Symbol;Acc:VGNC:85761]	GO:0006334	0	nucleosome assembly	The aggregation, arrangement and bonding together of a nucleosome, the beadlike structural units of eukaryotic chromatin composed of histones and DNA.
ENSSSCG00000001958	BAZ1A	7	64969640	65069889	1	bromodomain adjacent to zinc finger domain 1A [Source:VGNC Symbol;Acc:VGNC:85761]	GO:0031445	0	regulation of heterochromatin formation	Any process that modulates the frequency, rate, extent or location of heterochromatin formation.
ENSSSCG00000031159	BEND3	1	73184753	73241022	-1	BEN domain containing 3 [Source:VGNC Symbol;Acc:VGNC:85800]	GO:0000792	0	heterochromatin	A compact and highly condensed form of chromatin that is refractory to transcription.
ENSSSCG00000031159	BEND3	1	73184753	73241022	-1	BEN domain containing 3 [Source:VGNC Symbol;Acc:VGNC:85800]	GO:0000183	0	rDNA heterochromatin formation	The formation of heterochromatin at ribosomal DNA, characterized by the modified histone H3K9me3.
ENSSSCG00000030469	BUB1	3	45585226	45624543	1	BUB1 mitotic checkpoint serine/threonine kinase [Source:VGNC Symbol;Acc:VGNC:85918]	GO:0006338	0	chromatin remodeling	A dynamic process of chromatin reorganization resulting in changes to chromatin structure. These changes allow DNA metabolic processes such as transcriptional regulation, DNA recombination, DNA repair, and DNA replication.
ENSSSCG00000030469	BUB1	3	45585226	45624543	1	BUB1 mitotic checkpoint serine/threonine kinase [Source:VGNC Symbol;Acc:VGNC:85918]	GO:0000776	0	kinetochore	A multisubunit complex that is located at the centromeric region of DNA and provides an attachment point for the spindle microtubules.
ENSSSCG00000030469	BUB1	3	45585226	45624543	1	BUB1 mitotic checkpoint serine/threonine kinase [Source:VGNC Symbol;Acc:VGNC:85918]	GO:0007094	0	mitotic spindle assembly checkpoint signaling	A mitotic cell cycle checkpoint that delays mitotic sister chromatid separation and consequently the mitotic metaphase/anaphase transition until the spindle is correctly assembled and chromosomes are attached to the spindle. Spindle assembly checkpoint signalling begins with the activated Mph family kinase, and results in the inhibition of the Anaphase Promoting Complex and its activator Sleepy/C…
ENSSSCG00000030469	BUB1	3	45585226	45624543	1	BUB1 mitotic checkpoint serine/threonine kinase [Source:VGNC Symbol;Acc:VGNC:85918]	GO:0000940	0	outer kinetochore	The region of a kinetochore most external to centromeric DNA; this outer region mediates kinetochore-microtubule interactions.
ENSSSCG00000030469	BUB1	3	45585226	45624543	1	BUB1 mitotic checkpoint serine/threonine kinase [Source:VGNC Symbol;Acc:VGNC:85918]	GO:2000720	0	positive regulation of maintenance of mitotic sister chromatid cohesion, centromeric	Any process that activates or increases the frequency, rate or extent of maintenance of mitotic sister chromatid cohesion in the centromeric region.
ENSSSCG00000030469	BUB1	3	45585226	45624543	1	BUB1 mitotic checkpoint serine/threonine kinase [Source:VGNC Symbol;Acc:VGNC:85918]	GO:0007063	0	regulation of sister chromatid cohesion	Any process that modulates the frequency, rate or extent of sister chromatid cohesion.
ENSSSCG00000007623	BUD31	3	6355244	6361207	1	BUD31 homolog [Source:VGNC Symbol;Acc:VGNC:85921]	GO:0000785	0	chromatin	The ordered and organized complex of DNA, protein, and sometimes RNA, that forms the chromosome.
ENSSSCG00000007623	BUD31	3	6355244	6361207	1	BUD31 homolog [Source:VGNC Symbol;Acc:VGNC:85921]	GO:0030374	0	nuclear receptor coactivator activity	A transcription coactivator activity that activates or increases the transcription of specific gene sets via binding to a DNA-bound nuclear receptor, either on its own or as part of a complex. Coactivators often act by altering chromatin structure and modifications. For example, one class of transcription coregulators modifies chromatin structure through covalent modification of histones. A secon…
ENSSSCG00000008433	CALM2	3	93372045	93386218	1	calmodulin 2 [Source:HGNC Symbol;Acc:HGNC:1445]	GO:0005876	0	spindle microtubule	Any microtubule that is part of a mitotic or meiotic spindle; anchored at one spindle pole.
ENSSSCG00000002648	CBFA2T3	6	779366	853822	1	CBFA2/RUNX1 partner transcriptional co-repressor 3 [Source:VGNC Symbol;Acc:VGNC:96574]	GO:0003714	0	transcription corepressor activity	A transcription coregulator activity that represses or decreases the transcription of specific gene sets via binding to a DNA-bound DNA-binding transcription factor, either on its own or as part of a complex. Corepressors often act by altering chromatin structure and modifications. For example, one class of transcription corepressors modifies chromatin structure through covalent modification of h…
ENSSSCG00000033811	CBFB	6	27684030	27750852	1	core-binding factor subunit beta [Source:VGNC Symbol;Acc:VGNC:86221]	GO:0030098	0	lymphocyte differentiation	The process in which a relatively unspecialized precursor cell acquires specialized features of a lymphocyte. A lymphocyte is a leukocyte commonly found in the blood and lymph that has the characteristics of a large nucleus, a neutral staining cytoplasm, and prominent heterochromatin.
ENSSSCG00000033811	CBFB	6	27684030	27750852	1	core-binding factor subunit beta [Source:VGNC Symbol;Acc:VGNC:86221]	GO:0003713	0	transcription coactivator activity	A transcription coregulator activity that activates or increases the transcription of specific gene sets via binding to a DNA-bound DNA-binding transcription factor, either on its own or as part of a complex. Coactivators often act by altering chromatin structure and modifications. For example, one class of transcription coactivators modifies chromatin structure through covalent modification of h…
ENSSSCG00000040334	CBX6	5	9180684	9188620	1	chromobox 6 [Source:VGNC Symbol;Acc:VGNC:97915]	GO:0000785	0	chromatin	The ordered and organized complex of DNA, protein, and sometimes RNA, that forms the chromosome.
ENSSSCG00000040334	CBX6	5	9180684	9188620	1	chromobox 6 [Source:VGNC Symbol;Acc:VGNC:97915]	GO:0003682	0	chromatin binding	Binding to chromatin, the network of fibers of DNA, protein, and sometimes RNA, that make up the chromosomes of the eukaryotic nucleus during interphase.
ENSSSCG00000040334	CBX6	5	9180684	9188620	1	chromobox 6 [Source:VGNC Symbol;Acc:VGNC:97915]	GO:0000792	0	heterochromatin	A compact and highly condensed form of chromatin that is refractory to transcription.
ENSSSCG00000040334	CBX6	5	9180684	9188620	1	chromobox 6 [Source:VGNC Symbol;Acc:VGNC:97915]	GO:0035064	0	methylated histone binding	Binding to a histone in which a residue has been modified by methylation.
ENSSSCG00000040334	CBX6	5	9180684	9188620	1	chromobox 6 [Source:VGNC Symbol;Acc:VGNC:97915]	GO:0031519	0	PcG protein complex	A chromatin-associated multiprotein complex containing Polycomb Group proteins. In Drosophila, Polycomb group proteins are involved in the long-term maintenance of gene repression, and PcG protein complexes associate with Polycomb group response elements (PREs) in target genes to regulate higher-order chromatin structure.
ENSSSCG00000040334	CBX6	5	9180684	9188620	1	chromobox 6 [Source:VGNC Symbol;Acc:VGNC:97915]	GO:0035102	0	PRC1 complex	A multiprotein complex that mediates monoubiquitination of lysine residues of histone H2A (lysine-118 in Drosophila or lysine-119 in mammals). The complex is required for stable long-term maintenance of transcriptionally repressed states and is involved in chromatin remodeling.
ENSSSCG00000060236	CBX7	5	9070353	9087634	1	chromobox 7 [Source:HGNC Symbol;Acc:HGNC:1557]	GO:0000785	0	chromatin	The ordered and organized complex of DNA, protein, and sometimes RNA, that forms the chromosome.
ENSSSCG00000060236	CBX7	5	9070353	9087634	1	chromobox 7 [Source:HGNC Symbol;Acc:HGNC:1557]	GO:0031519	0	PcG protein complex	A chromatin-associated multiprotein complex containing Polycomb Group proteins. In Drosophila, Polycomb group proteins are involved in the long-term maintenance of gene repression, and PcG protein complexes associate with Polycomb group response elements (PREs) in target genes to regulate higher-order chromatin structure.
ENSSSCG00000002144	CCNB1IP1	7	78564122	78575462	1	cyclin B1 interacting protein 1 [Source:HGNC Symbol;Acc:HGNC:19437]	GO:0051026	1	chiasma assembly	The cell cycle process in which a connection between chromatids assembles, indicating where an exchange of homologous segments has taken place by the crossing-over of non-sister chromatids.
ENSSSCG00000002144	CCNB1IP1	7	78564122	78575462	1	cyclin B1 interacting protein 1 [Source:HGNC Symbol;Acc:HGNC:19437]	GO:0007131	1	reciprocal meiotic recombination	The cell cycle process in which double strand breaks are formed and repaired through a single or double Holliday junction intermediate. This results in the equal exchange of genetic material between non-sister chromatids in a pair of homologous chromosomes. These reciprocal recombinant products ensure the proper segregation of homologous chromosomes during meiosis I and create genetic diversity.
ENSSSCG00000002144	CCNB1IP1	7	78564122	78575462	1	cyclin B1 interacting protein 1 [Source:HGNC Symbol;Acc:HGNC:19437]	GO:0000795	1	synaptonemal complex	A proteinaceous scaffold found between homologous chromosomes during meiosis. It consists of 2 lateral elements and a central element, all running parallel to each other. Transverse filaments connect the lateral elements to the central element.
ENSSSCG00000026326	CCNF	NA	NA	NA	NA	cyclin F [Source:VGNC Symbol;Acc:VGNC:86356]	GO:0010997	0	anaphase-promoting complex binding	Binding to an anaphase-promoting complex. A ubiquitin ligase complex that degrades mitotic cyclins and anaphase inhibitory protein, thereby triggering sister chromatid separation and exit from mitosis.
ENSSSCG00000002651	CDT1	6	893381	897934	-1	chromatin licensing and DNA replication factor 1 [Source:VGNC Symbol;Acc:VGNC:86524]	GO:0051315	0	attachment of mitotic spindle microtubules to kinetochore	The cell cycle process in which spindle microtubules become physically associated with the proteins making up the kinetochore complex as part of mitotic metaphase plate congression.
ENSSSCG00000002651	CDT1	6	893381	897934	-1	chromatin licensing and DNA replication factor 1 [Source:VGNC Symbol;Acc:VGNC:86524]	GO:0007049	0	cell cycle	The progression of biochemical and morphological phases and events that occur in a cell during successive cell replication or nuclear replication events. Canonically, the cell cycle comprises the replication and segregation of genetic material followed by the division of the cell, but in endocycles or syncytial cells nuclear replication or nuclear division may not be followed by cell division.
ENSSSCG00000002651	CDT1	6	893381	897934	-1	chromatin licensing and DNA replication factor 1 [Source:VGNC Symbol;Acc:VGNC:86524]	GO:0003682	0	chromatin binding	Binding to chromatin, the network of fibers of DNA, protein, and sometimes RNA, that make up the chromosomes of the eukaryotic nucleus during interphase.
ENSSSCG00000002651	CDT1	6	893381	897934	-1	chromatin licensing and DNA replication factor 1 [Source:VGNC Symbol;Acc:VGNC:86524]	GO:0003677	0	DNA binding	Any molecular function by which a gene product interacts selectively and non-covalently with DNA (deoxyribonucleic acid).
ENSSSCG00000002651	CDT1	6	893381	897934	-1	chromatin licensing and DNA replication factor 1 [Source:VGNC Symbol;Acc:VGNC:86524]	GO:0070182	0	DNA polymerase binding	Binding to a DNA polymerase.
ENSSSCG00000002651	CDT1	6	893381	897934	-1	chromatin licensing and DNA replication factor 1 [Source:VGNC Symbol;Acc:VGNC:86524]	GO:0000076	0	DNA replication checkpoint signaling	A signal transduction process that contributes to a DNA replication checkpoint, that prevents the initiation of nuclear division until DNA replication is complete, thereby ensuring that progeny inherit a full complement of the genome.
ENSSSCG00000002651	CDT1	6	893381	897934	-1	chromatin licensing and DNA replication factor 1 [Source:VGNC Symbol;Acc:VGNC:86524]	GO:0071163	0	DNA replication preinitiation complex assembly	The aggregation, arrangement and bonding together of a set of components to form the DNA replication preinitiation complex, a protein-DNA complex that is assembled at DNA replication origins immediately prior to the initiation of DNA replication. The complex consists of proteins that initiate the DNA binding, melt the helix and enable helicase activity.
ENSSSCG00000002651	CDT1	6	893381	897934	-1	chromatin licensing and DNA replication factor 1 [Source:VGNC Symbol;Acc:VGNC:86524]	GO:0035556	0	intracellular signal transduction	The process in which a signal is passed on to downstream components within the cell, which become activated themselves to further propagate the signal and finally trigger a change in the function or state of the cell.
ENSSSCG00000002651	CDT1	6	893381	897934	-1	chromatin licensing and DNA replication factor 1 [Source:VGNC Symbol;Acc:VGNC:86524]	GO:0000776	0	kinetochore	A multisubunit complex that is located at the centromeric region of DNA and provides an attachment point for the spindle microtubules.
ENSSSCG00000002651	CDT1	6	893381	897934	-1	chromatin licensing and DNA replication factor 1 [Source:VGNC Symbol;Acc:VGNC:86524]	GO:0006629	0	lipid metabolic process	The chemical reactions and pathways involving lipids, compounds soluble in an organic solvent but not, or sparingly, in an aqueous solvent. Includes fatty acids; neutral fats, other fatty-acid esters, and soaps; long-chain (fatty) alcohols and waxes; sphingoids and other long-chain bases; glycolipids, phospholipids and sphingolipids; and carotenes, polyprenols, sterols, terpenes and other isopren…
ENSSSCG00000002651	CDT1	6	893381	897934	-1	chromatin licensing and DNA replication factor 1 [Source:VGNC Symbol;Acc:VGNC:86524]	GO:0000278	0	mitotic cell cycle	Progression through the phases of the mitotic cell cycle, the most common eukaryotic cell cycle, which canonically comprises four successive phases called G1, S, G2, and M and includes replication of the genome and the subsequent segregation of chromosomes into daughter cells. In some variant cell cycles nuclear replication or nuclear division may not be followed by cell division, or G1 and G2 ph…
ENSSSCG00000002651	CDT1	6	893381	897934	-1	chromatin licensing and DNA replication factor 1 [Source:VGNC Symbol;Acc:VGNC:86524]	GO:0045786	0	negative regulation of cell cycle	Any process that stops, prevents or reduces the rate or extent of progression through the cell cycle.
ENSSSCG00000002651	CDT1	6	893381	897934	-1	chromatin licensing and DNA replication factor 1 [Source:VGNC Symbol;Acc:VGNC:86524]	GO:2000104	0	negative regulation of DNA-templated DNA replication	Any process that stops, prevents, or reduces the frequency, rate or extent of DNA-dependent DNA replication.
ENSSSCG00000002651	CDT1	6	893381	897934	-1	chromatin licensing and DNA replication factor 1 [Source:VGNC Symbol;Acc:VGNC:86524]	GO:0016604	0	nuclear body	Extra-nucleolar nuclear domains usually visualized by confocal microscopy and fluorescent antibodies to specific proteins.
ENSSSCG00000002651	CDT1	6	893381	897934	-1	chromatin licensing and DNA replication factor 1 [Source:VGNC Symbol;Acc:VGNC:86524]	GO:0005654	0	nucleoplasm	That part of the nuclear content other than the chromosomes or the nucleolus.
ENSSSCG00000002651	CDT1	6	893381	897934	-1	chromatin licensing and DNA replication factor 1 [Source:VGNC Symbol;Acc:VGNC:86524]	GO:0004435	0	phosphatidylinositol phospholipase C activity	Catalysis of the reaction: 1-phosphatidyl-1D-myo-inositol 4,5-bisphosphate + H2O = 1,2-diacylglycerol + 1D-myo-inositol 1,4,5-trisphosphate + H+.
ENSSSCG00000002651	CDT1	6	893381	897934	-1	chromatin licensing and DNA replication factor 1 [Source:VGNC Symbol;Acc:VGNC:86524]	GO:0045740	0	positive regulation of DNA replication	Any process that activates or increases the frequency, rate or extent of DNA replication.
ENSSSCG00000002651	CDT1	6	893381	897934	-1	chromatin licensing and DNA replication factor 1 [Source:VGNC Symbol;Acc:VGNC:86524]	GO:2000105	0	positive regulation of DNA-templated DNA replication	Any process that activates or increases the frequency, rate or extent of DNA-templated DNA replication.
ENSSSCG00000002651	CDT1	6	893381	897934	-1	chromatin licensing and DNA replication factor 1 [Source:VGNC Symbol;Acc:VGNC:86524]	GO:0030174	0	regulation of DNA-templated DNA replication initiation	Any process that modulates the frequency, rate or extent of initiation of DNA-dependent DNA replication; the process in which DNA becomes competent to replicate. In eukaryotes, replication competence is established in early G1 and lost during the ensuing S phase.
ENSSSCG00000002651	CDT1	6	893381	897934	-1	chromatin licensing and DNA replication factor 1 [Source:VGNC Symbol;Acc:VGNC:86524]	GO:0033262	0	regulation of nuclear cell cycle DNA replication	Any process that modulates the frequency, rate or extent of The DNA-dependent DNA replication that occurs in the nucleus of eukaryotic organisms as part of the cell cycle.
ENSSSCG00000002651	CDT1	6	893381	897934	-1	chromatin licensing and DNA replication factor 1 [Source:VGNC Symbol;Acc:VGNC:86524]	GO:0072708	0	response to sorbitol	Any process that results in a change in state or activity of a cell or an organism (in terms of movement, secretion, enzyme production, gene expression, etc.) as a result of a sorbitol stimulus.
ENSSSCG00000002651	CDT1	6	893381	897934	-1	chromatin licensing and DNA replication factor 1 [Source:VGNC Symbol;Acc:VGNC:86524]	GO:0007165	0	signal transduction	The cellular process in which a signal is conveyed to trigger a change in the activity or state of a cell. Signal transduction begins with reception of a signal (e.g. a ligand binding to a receptor or receptor activation by a stimulus such as light), or for signal transduction in the absence of ligand, signal-withdrawal or the activity of a constitutively active receptor. Signal transduction ends…
ENSSSCG00000035991	CENPM	5	6677717	6690308	1	centromere protein M [Source:VGNC Symbol;Acc:VGNC:86553]	GO:0000939	0	inner kinetochore	The region of a kinetochore closest to centromeric DNA which contains many CENP proteins organized in various subcomplexes including CENP-C, CENP-LN, CENP-HIKM, CENP-OPQUR and CENP-TWSX, but excluding the CENP-A containing heterochromatin.
ENSSSCG00000008070	CENPP	NA	NA	NA	NA	centromere protein P [Source:VGNC Symbol;Acc:VGNC:98865]	GO:0034080	0	CENP-A containing chromatin assembly	The formation of chromatin containing the histone H3 variant CENP-A to form centromeric chromatin. This specialised chromatin occurs at centromeric region in point centromeres, and the central core in modular centromeres.
ENSSSCG00000008070	CENPP	NA	NA	NA	NA	centromere protein P [Source:VGNC Symbol;Acc:VGNC:98865]	GO:0000939	0	inner kinetochore	The region of a kinetochore closest to centromeric DNA which contains many CENP proteins organized in various subcomplexes including CENP-C, CENP-LN, CENP-HIKM, CENP-OPQUR and CENP-TWSX, but excluding the CENP-A containing heterochromatin.
ENSSSCG00000002768	CENPT	6	28450569	28456229	-1	centromere protein T [Source:VGNC Symbol;Acc:VGNC:86556]	GO:0000939	0	inner kinetochore	The region of a kinetochore closest to centromeric DNA which contains many CENP proteins organized in various subcomplexes including CENP-C, CENP-LN, CENP-HIKM, CENP-OPQUR and CENP-TWSX, but excluding the CENP-A containing heterochromatin.
ENSSSCG00000002768	CENPT	6	28450569	28456229	-1	centromere protein T [Source:VGNC Symbol;Acc:VGNC:86556]	GO:0000776	0	kinetochore	A multisubunit complex that is located at the centromeric region of DNA and provides an attachment point for the spindle microtubules.
ENSSSCG00000002768	CENPT	6	28450569	28456229	-1	centromere protein T [Source:VGNC Symbol;Acc:VGNC:86556]	GO:0051382	0	kinetochore assembly	The aggregation, arrangement and bonding together of a set of components to form the kinetochore, a multisubunit complex that is located at the centromeric region of DNA and provides an attachment point for the spindle microtubules.
ENSSSCG00000021383	CGAS	1	92483327	92504307	1	cyclic GMP-AMP synthase [Source:VGNC Symbol;Acc:VGNC:86614]	GO:0003682	0	chromatin binding	Binding to chromatin, the network of fibers of DNA, protein, and sometimes RNA, that make up the chromosomes of the eukaryotic nucleus during interphase.
ENSSSCG00000021383	CGAS	1	92483327	92504307	1	cyclic GMP-AMP synthase [Source:VGNC Symbol;Acc:VGNC:86614]	GO:2000042	1	negative regulation of double-strand break repair via homologous recombination	Any process that stops, prevents, or reduces the frequency, rate or extent of double-strand break repair via homologous recombination.
ENSSSCG00000021383	CGAS	1	92483327	92504307	1	cyclic GMP-AMP synthase [Source:VGNC Symbol;Acc:VGNC:86614]	GO:0031491	0	nucleosome binding	Binding to a nucleosome, a complex comprised of DNA wound around a multisubunit core and associated proteins, which forms the primary packing unit of DNA into higher order structures.
ENSSSCG00000002266	CHD2	7	85983837	86106938	-1	chromodomain helicase DNA binding protein 2 [Source:VGNC Symbol;Acc:VGNC:109575]	GO:0140658	0	ATP-dependent chromatin remodeler activity	An activity, driven by ATP hydrolysis, that modulates the contacts between histones and DNA, resulting in a change in chromosome architecture within the nucleosomal array, leading to chromatin remodeling.
ENSSSCG00000002266	CHD2	7	85983837	86106938	-1	chromodomain helicase DNA binding protein 2 [Source:VGNC Symbol;Acc:VGNC:109575]	GO:0006325	0	chromatin organization	The assembly or remodeling of chromatin composed of DNA complexed with histones, other associated proteins, and sometimes RNA.
ENSSSCG00000002266	CHD2	7	85983837	86106938	-1	chromodomain helicase DNA binding protein 2 [Source:VGNC Symbol;Acc:VGNC:109575]	GO:0006338	0	chromatin remodeling	A dynamic process of chromatin reorganization resulting in changes to chromatin structure. These changes allow DNA metabolic processes such as transcriptional regulation, DNA recombination, DNA repair, and DNA replication.
ENSSSCG00000002266	CHD2	7	85983837	86106938	-1	chromodomain helicase DNA binding protein 2 [Source:VGNC Symbol;Acc:VGNC:109575]	GO:0042393	0	histone binding	Binding to a histone, any of a group of water-soluble proteins found in association with the DNA of eukaryotic or archaeal chromosomes. They are involved in the condensation and coiling of chromosomes during cell division and have also been implicated in gene regulation and DNA replication. They may be chemically modified (methylated, acetlyated and others) to regulate gene transcription.
ENSSSCG00000002127	CHD8	7	77719582	77780146	1	chromodomain helicase DNA binding protein 8 [Source:VGNC Symbol;Acc:VGNC:86634]	GO:0140658	0	ATP-dependent chromatin remodeler activity	An activity, driven by ATP hydrolysis, that modulates the contacts between histones and DNA, resulting in a change in chromosome architecture within the nucleosomal array, leading to chromatin remodeling.
ENSSSCG00000002127	CHD8	7	77719582	77780146	1	chromodomain helicase DNA binding protein 8 [Source:VGNC Symbol;Acc:VGNC:86634]	GO:0003682	0	chromatin binding	Binding to chromatin, the network of fibers of DNA, protein, and sometimes RNA, that make up the chromosomes of the eukaryotic nucleus during interphase.
ENSSSCG00000002127	CHD8	7	77719582	77780146	1	chromodomain helicase DNA binding protein 8 [Source:VGNC Symbol;Acc:VGNC:86634]	GO:0006325	0	chromatin organization	The assembly or remodeling of chromatin composed of DNA complexed with histones, other associated proteins, and sometimes RNA.
ENSSSCG00000002127	CHD8	7	77719582	77780146	1	chromodomain helicase DNA binding protein 8 [Source:VGNC Symbol;Acc:VGNC:86634]	GO:0006338	0	chromatin remodeling	A dynamic process of chromatin reorganization resulting in changes to chromatin structure. These changes allow DNA metabolic processes such as transcriptional regulation, DNA recombination, DNA repair, and DNA replication.
ENSSSCG00000002127	CHD8	7	77719582	77780146	1	chromodomain helicase DNA binding protein 8 [Source:VGNC Symbol;Acc:VGNC:86634]	GO:0042393	0	histone binding	Binding to a histone, any of a group of water-soluble proteins found in association with the DNA of eukaryotic or archaeal chromosomes. They are involved in the condensation and coiling of chromosomes during cell division and have also been implicated in gene regulation and DNA replication. They may be chemically modified (methylated, acetlyated and others) to regulate gene transcription.
ENSSSCG00000002127	CHD8	7	77719582	77780146	1	chromodomain helicase DNA binding protein 8 [Source:VGNC Symbol;Acc:VGNC:86634]	GO:0035064	0	methylated histone binding	Binding to a histone in which a residue has been modified by methylation.
ENSSSCG00000002127	CHD8	7	77719582	77780146	1	chromodomain helicase DNA binding protein 8 [Source:VGNC Symbol;Acc:VGNC:86634]	GO:0071339	0	MLL1 complex	A protein complex that can methylate lysine-4 of histone H3. MLL1/MLL is the catalytic methyltransferase subunit, and the complex also contains the core components ASH2L, HCFC1/HCF1 WDR5 and RBBP5.
ENSSSCG00000023677	CHMP1A	6	351866	358653	1	charged multivesicular body protein 1A [Source:NCBI gene (formerly Entrezgene);Acc:100628127]	GO:0000776	0	kinetochore	A multisubunit complex that is located at the centromeric region of DNA and provides an attachment point for the spindle microtubules.
ENSSSCG00000023677	CHMP1A	6	351866	358653	1	charged multivesicular body protein 1A [Source:NCBI gene (formerly Entrezgene);Acc:100628127]	GO:0005828	0	kinetochore microtubule	Any of the spindle microtubules that attach to the kinetochores of chromosomes by their plus ends, and maneuver the chromosomes during mitotic or meiotic chromosome segregation.
ENSSSCG00000023677	CHMP1A	6	351866	358653	1	charged multivesicular body protein 1A [Source:NCBI gene (formerly Entrezgene);Acc:100628127]	GO:0007076	0	mitotic chromosome condensation	The cell cycle process in which chromatin structure is compacted prior to and during mitosis in eukaryotic cells.
ENSSSCG00000033432	CHMP4A	7	75089423	75097761	1	charged multivesicular body protein 4A [Source:VGNC Symbol;Acc:VGNC:86651]	GO:0000776	0	kinetochore	A multisubunit complex that is located at the centromeric region of DNA and provides an attachment point for the spindle microtubules.
ENSSSCG00000033432	CHMP4A	7	75089423	75097761	1	charged multivesicular body protein 4A [Source:VGNC Symbol;Acc:VGNC:86651]	GO:0005828	0	kinetochore microtubule	Any of the spindle microtubules that attach to the kinetochores of chromosomes by their plus ends, and maneuver the chromosomes during mitotic or meiotic chromosome segregation.
ENSSSCG00000033027	CIAO2B	6	27610470	27612592	-1	cytosolic iron-sulfur assembly component 2B [Source:VGNC Symbol;Acc:VGNC:86691]	GO:0005819	0	spindle	The array of microtubules and associated molecules that forms between opposite poles of a eukaryotic cell during mitosis or meiosis and serves to move the duplicated chromosomes apart.
ENSSSCG00000001858	CIB1	7	55794836	55798590	-1	calcium and integrin binding 1 [Source:VGNC Symbol;Acc:VGNC:86695]	GO:0007113	0	endomitotic cell cycle	A mitotic cell cycle in which chromosomes are replicated and sister chromatids separate, but spindle formation, nuclear membrane breakdown and nuclear division do not occur, resulting in an increased number of chromosomes in the cell.
ENSSSCG00000001989	CIDEB	7	74982855	74985775	1	cell death inducing DFFA like effector b [Source:VGNC Symbol;Acc:VGNC:86699]	GO:0097194	0	execution phase of apoptosis	A stage of the apoptotic process that starts with the controlled breakdown of the cell through the action of effector caspases or other effector molecules (e.g. cathepsins, calpains etc.). Key steps of the execution phase are rounding-up of the cell, retraction of pseudopodes, reduction of cellular volume (pyknosis), chromatin condensation, nuclear fragmentation (karyorrhexis), plasma membrane bl…
ENSSSCG00000008089	CKAP2L	NA	NA	NA	NA	cytoskeleton associated protein 2 like [Source:VGNC Symbol;Acc:VGNC:86715]	GO:0072686	0	mitotic spindle	A spindle that forms as part of mitosis. Mitotic and meiotic spindles contain distinctive complements of proteins associated with microtubules.
ENSSSCG00000011236	CLASP2	13	19305181	19510585	-1	cytoplasmic linker associated protein 2 [Source:VGNC Symbol;Acc:VGNC:86720]	GO:0000776	0	kinetochore	A multisubunit complex that is located at the centromeric region of DNA and provides an attachment point for the spindle microtubules.
ENSSSCG00000032220	CNOT10	13	18649746	18736068	1	CCR4-NOT transcription complex subunit 10 [Source:VGNC Symbol;Acc:VGNC:86832]	GO:0031047	0	RNA-mediated gene silencing	A process in which an RNA molecule reduces expression of target genes. This can occur pre-transcriptionally by assembly of heterochromatin and prevention of transcription or co- or post-transcriptionally by targeting RNAs for degradation or by interfering with splicing or translation. This process starts once the inhibitory RNA molecule has been transcribed, and includes processing of the RNA suc…
ENSSSCG00000008026	CRAMP1	NA	NA	NA	NA	cramped chromatin regulator homolog 1 [Source:VGNC Symbol;Acc:VGNC:97941]	GO:0003682	0	chromatin binding	Binding to chromatin, the network of fibers of DNA, protein, and sometimes RNA, that make up the chromosomes of the eukaryotic nucleus during interphase.
ENSSSCG00000008026	CRAMP1	NA	NA	NA	NA	cramped chromatin regulator homolog 1 [Source:VGNC Symbol;Acc:VGNC:97941]	GO:0003677	0	DNA binding	Any molecular function by which a gene product interacts selectively and non-covalently with DNA (deoxyribonucleic acid).
ENSSSCG00000008026	CRAMP1	NA	NA	NA	NA	cramped chromatin regulator homolog 1 [Source:VGNC Symbol;Acc:VGNC:97941]	GO:0007389	0	pattern specification process	Any developmental process that results in the creation of defined areas or spaces within an organism to which cells respond and eventually are instructed to differentiate.
ENSSSCG00000007951	CREBBP	NA	NA	NA	NA	CREB binding protein [Source:VGNC Symbol;Acc:VGNC:86985]	GO:0000785	0	chromatin	The ordered and organized complex of DNA, protein, and sometimes RNA, that forms the chromosome.
ENSSSCG00000007951	CREBBP	NA	NA	NA	NA	CREB binding protein [Source:VGNC Symbol;Acc:VGNC:86985]	GO:0003682	0	chromatin binding	Binding to chromatin, the network of fibers of DNA, protein, and sometimes RNA, that make up the chromosomes of the eukaryotic nucleus during interphase.
ENSSSCG00000007951	CREBBP	NA	NA	NA	NA	CREB binding protein [Source:VGNC Symbol;Acc:VGNC:86985]	GO:0006338	0	chromatin remodeling	A dynamic process of chromatin reorganization resulting in changes to chromatin structure. These changes allow DNA metabolic processes such as transcriptional regulation, DNA recombination, DNA repair, and DNA replication.
ENSSSCG00000007951	CREBBP	NA	NA	NA	NA	CREB binding protein [Source:VGNC Symbol;Acc:VGNC:86985]	GO:0004402	0	histone acetyltransferase activity	Catalysis of the reaction: acetyl-CoA + histone = CoA + acetyl-histone.
ENSSSCG00000007951	CREBBP	NA	NA	NA	NA	CREB binding protein [Source:VGNC Symbol;Acc:VGNC:86985]	GO:0000123	0	histone acetyltransferase complex	A protein complex that possesses histone acetyltransferase activity.
ENSSSCG00000007951	CREBBP	NA	NA	NA	NA	CREB binding protein [Source:VGNC Symbol;Acc:VGNC:86985]	GO:0043993	0	histone H3K18 acetyltransferase activity	Catalysis of the reaction: acetyl-CoA + histone H3 L-lysine (position 18) = CoA + histone H3 N6-acetyl-L-lysine (position 18).
ENSSSCG00000007951	CREBBP	NA	NA	NA	NA	CREB binding protein [Source:VGNC Symbol;Acc:VGNC:86985]	GO:0044017	0	histone H3K27 acetyltransferase activity	Catalysis of the reaction: acetyl-CoA + histone H3 L-lysine (position 27) = CoA + histone H3 N6-acetyl-L-lysine (position 27).
ENSSSCG00000007951	CREBBP	NA	NA	NA	NA	CREB binding protein [Source:VGNC Symbol;Acc:VGNC:86985]	GO:0003713	0	transcription coactivator activity	A transcription coregulator activity that activates or increases the transcription of specific gene sets via binding to a DNA-bound DNA-binding transcription factor, either on its own or as part of a complex. Coactivators often act by altering chromatin structure and modifications. For example, one class of transcription coactivators modifies chromatin structure through covalent modification of h…
ENSSSCG00000007951	CREBBP	NA	NA	NA	NA	CREB binding protein [Source:VGNC Symbol;Acc:VGNC:86985]	GO:0003712	0	transcription coregulator activity	A transcription regulator activity that modulates the transcription of specific gene sets via binding to a DNA-bound DNA-binding transcription factor, either on its own or as part of a complex. Coregulators often act by altering chromatin structure and modifications. For example, one class of transcription coregulators modifies chromatin structure through covalent modification of histones. A seco…
ENSSSCG00000007951	CREBBP	NA	NA	NA	NA	CREB binding protein [Source:VGNC Symbol;Acc:VGNC:86985]	GO:0003714	0	transcription corepressor activity	A transcription coregulator activity that represses or decreases the transcription of specific gene sets via binding to a DNA-bound DNA-binding transcription factor, either on its own or as part of a complex. Corepressors often act by altering chromatin structure and modifications. For example, one class of transcription corepressors modifies chromatin structure through covalent modification of h…
ENSSSCG00000031302	CTBP1	8	475888	496002	-1	C-terminal binding protein 1 [Source:VGNC Symbol;Acc:VGNC:87053]	GO:0003713	0	transcription coactivator activity	A transcription coregulator activity that activates or increases the transcription of specific gene sets via binding to a DNA-bound DNA-binding transcription factor, either on its own or as part of a complex. Coactivators often act by altering chromatin structure and modifications. For example, one class of transcription coactivators modifies chromatin structure through covalent modification of h…
ENSSSCG00000031302	CTBP1	8	475888	496002	-1	C-terminal binding protein 1 [Source:VGNC Symbol;Acc:VGNC:87053]	GO:0003714	0	transcription corepressor activity	A transcription coregulator activity that represses or decreases the transcription of specific gene sets via binding to a DNA-bound DNA-binding transcription factor, either on its own or as part of a complex. Corepressors often act by altering chromatin structure and modifications. For example, one class of transcription corepressors modifies chromatin structure through covalent modification of h…
ENSSSCG00000024253	CTCF	6	28195647	28261009	1	CCCTC-binding factor [Source:VGNC Symbol;Acc:VGNC:87057]	GO:0003682	0	chromatin binding	Binding to chromatin, the network of fibers of DNA, protein, and sometimes RNA, that make up the chromosomes of the eukaryotic nucleus during interphase.
ENSSSCG00000024253	CTCF	6	28195647	28261009	1	CCCTC-binding factor [Source:VGNC Symbol;Acc:VGNC:87057]	GO:0043035	0	chromatin insulator sequence binding	Interacting selectively and non-covalently and stoichiometrically with a chromatin insulator sequence, a DNA sequence that prevents enhancer-mediated activation or repression of transcription.
ENSSSCG00000024253	CTCF	6	28195647	28261009	1	CCCTC-binding factor [Source:VGNC Symbol;Acc:VGNC:87057]	GO:0140588	1	chromatin looping	A chromatin organization process that starts with the loading of an extrusion motor (by an SMC family complex) onto the chromatin, followed by chromatin extrusion that stops at loop anchoring sites on the chromosome.
ENSSSCG00000024253	CTCF	6	28195647	28261009	1	CCCTC-binding factor [Source:VGNC Symbol;Acc:VGNC:87057]	GO:0040029	0	epigenetic regulation of gene expression	A process that modulates the frequency, rate or extent of gene expression through chromatin remodelling either by modifying higher order chromatin fiber structure, nucleosomal histones, or the DNA. Once established, this regulation may be maintained over many cell divisions. It can also be heritable in the absence of the instigating signal.
ENSSSCG00000024253	CTCF	6	28195647	28261009	1	CCCTC-binding factor [Source:VGNC Symbol;Acc:VGNC:87057]	GO:0071514	0	genomic imprinting	The establishment of epigenetic modifications (imprints) during gametogenesis, leading to an asymmetry in the heterochromatin between the maternal and paternal alleles, and differential expression of the corresponding alleles. This asymmetry results from the different epigenetic pathways acting in maternal and paternal gametes.
ENSSSCG00000007505	CTCFL	17	57860787	57891924	-1	CCCTC-binding factor like [Source:VGNC Symbol;Acc:VGNC:95795]	GO:0071169	0	establishment of protein localization to chromatin	The directed movement of a protein to a part of a chromosome that is organized into chromatin.
ENSSSCG00000007505	CTCFL	17	57860787	57891924	-1	CCCTC-binding factor like [Source:VGNC Symbol;Acc:VGNC:95795]	GO:0071514	0	genomic imprinting	The establishment of epigenetic modifications (imprints) during gametogenesis, leading to an asymmetry in the heterochromatin between the maternal and paternal alleles, and differential expression of the corresponding alleles. This asymmetry results from the different epigenetic pathways acting in maternal and paternal gametes.
ENSSSCG00000007505	CTCFL	17	57860787	57891924	-1	CCCTC-binding factor like [Source:VGNC Symbol;Acc:VGNC:95795]	GO:0042393	0	histone binding	Binding to a histone, any of a group of water-soluble proteins found in association with the DNA of eukaryotic or archaeal chromosomes. They are involved in the condensation and coiling of chromosomes during cell division and have also been implicated in gene regulation and DNA replication. They may be chemically modified (methylated, acetlyated and others) to regulate gene transcription.
ENSSSCG00000007505	CTCFL	17	57860787	57891924	-1	CCCTC-binding factor like [Source:VGNC Symbol;Acc:VGNC:95795]	GO:0045815	0	transcription initiation-coupled chromatin remodeling	A chromatin remodeling process that capacitates gene expression by either modifying the chromatin fiber, the nucleosomal histones, or the DNA.
ENSSSCG00000004517	CXXC1	1	99934497	99940130	-1	CXXC finger protein 1 [Source:VGNC Symbol;Acc:VGNC:87116]	GO:0035097	0	histone methyltransferase complex	A multimeric complex that is able to catalyze the addition of methyl groups to histone proteins.
ENSSSCG00000004517	CXXC1	1	99934497	99940130	-1	CXXC finger protein 1 [Source:VGNC Symbol;Acc:VGNC:87116]	GO:0035064	0	methylated histone binding	Binding to a histone in which a residue has been modified by methylation.
ENSSSCG00000004517	CXXC1	1	99934497	99940130	-1	CXXC finger protein 1 [Source:VGNC Symbol;Acc:VGNC:87116]	GO:0048188	0	Set1C/COMPASS complex	A conserved protein complex that catalyzes methylation of histone H3. In Saccharomyces the complex contains Shg1p, Sdc1p, Swd1p, Swd2p, Swd3p, Spp1p, Bre2p, and the trithorax-related Set1p; in mammals it contains the catalytic subunit (SETD1A or SETD1B), WDR5, WDR82, RBBP5, ASH2L/ASH2, CXXC1/CFP1, HCFC1 and DPY30.
ENSSSCG00000000103	DMC1	5	9431177	9470113	1	DNA meiotic recombinase 1 [Source:VGNC Symbol;Acc:VGNC:87346]	GO:0005524	1	ATP binding	Binding to ATP, adenosine 5'-triphosphate, a universally important coenzyme and enzyme regulator.
ENSSSCG00000000103	DMC1	5	9431177	9470113	1	DNA meiotic recombinase 1 [Source:VGNC Symbol;Acc:VGNC:87346]	GO:0008094	1	ATP-dependent activity, acting on DNA	Catalytic activity that acts to modify DNA, driven by ATP hydrolysis.
ENSSSCG00000000103	DMC1	5	9431177	9470113	1	DNA meiotic recombinase 1 [Source:VGNC Symbol;Acc:VGNC:87346]	GO:0140664	1	ATP-dependent DNA damage sensor activity	A molecule that recognises toxic DNA structures, and initiates a signalling response, driven by ATP hydrolysis.
ENSSSCG00000000103	DMC1	5	9431177	9470113	1	DNA meiotic recombinase 1 [Source:VGNC Symbol;Acc:VGNC:87346]	GO:0007049	1	cell cycle	The progression of biochemical and morphological phases and events that occur in a cell during successive cell replication or nuclear replication events. Canonically, the cell cycle comprises the replication and segregation of genetic material followed by the division of the cell, but in endocycles or syncytial cells nuclear replication or nuclear division may not be followed by cell division.
ENSSSCG00000000103	DMC1	5	9431177	9470113	1	DNA meiotic recombinase 1 [Source:VGNC Symbol;Acc:VGNC:87346]	GO:0000781	1	chromosome, telomeric region	The end of a linear chromosome, required for the integrity and maintenance of the end. A chromosome telomere usually includes a region of telomerase-encoded repeats the length of which rarely exceeds 20 bp each and that permits the formation of a telomeric loop (T-loop). The telomeric repeat region is usually preceded by a sub-telomeric region that is gene-poor but rich in repetitive elements. So…
ENSSSCG00000000103	DMC1	5	9431177	9470113	1	DNA meiotic recombinase 1 [Source:VGNC Symbol;Acc:VGNC:87346]	GO:0000794	1	condensed nuclear chromosome	A highly compacted molecule of DNA and associated proteins resulting in a cytologically distinct nuclear chromosome.
ENSSSCG00000000103	DMC1	5	9431177	9470113	1	DNA meiotic recombinase 1 [Source:VGNC Symbol;Acc:VGNC:87346]	GO:0003677	1	DNA binding	Any molecular function by which a gene product interacts selectively and non-covalently with DNA (deoxyribonucleic acid).
ENSSSCG00000000103	DMC1	5	9431177	9470113	1	DNA meiotic recombinase 1 [Source:VGNC Symbol;Acc:VGNC:87346]	GO:0006259	1	DNA metabolic process	Any cellular metabolic process involving deoxyribonucleic acid. This is one of the two main types of nucleic acid, consisting of a long, unbranched macromolecule formed from one, or more commonly, two, strands of linked deoxyribonucleotides.
ENSSSCG00000000103	DMC1	5	9431177	9470113	1	DNA meiotic recombinase 1 [Source:VGNC Symbol;Acc:VGNC:87346]	GO:0006281	1	DNA repair	The process of restoring DNA after damage. Genomes are subject to damage by chemical and physical agents in the environment (e.g. UV and ionizing radiations, chemical mutagens, fungal and bacterial toxins, etc.) and by free radicals or alkylating agents endogenously generated in metabolism. DNA is also damaged because of errors during its replication. A variety of different DNA repair pathways ha…
ENSSSCG00000000103	DMC1	5	9431177	9470113	1	DNA meiotic recombinase 1 [Source:VGNC Symbol;Acc:VGNC:87346]	GO:0000150	1	DNA strand exchange activity	Catalysis of the identification and base-pairing of homologous sequences between single-stranded DNA and double-stranded DNA.
ENSSSCG00000000103	DMC1	5	9431177	9470113	1	DNA meiotic recombinase 1 [Source:VGNC Symbol;Acc:VGNC:87346]	GO:1990918	1	double-strand break repair involved in meiotic recombination	The repair of double-strand breaks in DNA via homologous and nonhomologous mechanisms to reform a continuous DNA helix that contributes to reciprocal meiotic recombination.
ENSSSCG00000000103	DMC1	5	9431177	9470113	1	DNA meiotic recombinase 1 [Source:VGNC Symbol;Acc:VGNC:87346]	GO:0000724	1	double-strand break repair via homologous recombination	The error-free repair of a double-strand break in DNA in which the broken DNA molecule is repaired using homologous sequences. A strand in the broken DNA searches for a homologous region in an intact chromosome to serve as the template for DNA synthesis. The restoration of two intact DNA molecules results in the exchange, reciprocal or nonreciprocal, of genetic material between the intact DNA mol…
ENSSSCG00000000103	DMC1	5	9431177	9470113	1	DNA meiotic recombinase 1 [Source:VGNC Symbol;Acc:VGNC:87346]	GO:0007276	1	gamete generation	The generation and maintenance of gametes in a multicellular organism. A gamete is a haploid reproductive cell.
ENSSSCG00000000103	DMC1	5	9431177	9470113	1	DNA meiotic recombinase 1 [Source:VGNC Symbol;Acc:VGNC:87346]	GO:0007129	1	homologous chromosome pairing at meiosis	The meiotic cell cycle process where side by side pairing and physical juxtaposition of homologous chromosomes is created during meiotic prophase. Homologous chromosome pairing begins when the chromosome arms begin to pair from the clustered telomeres and ends when synaptonemal complex or linear element assembly is complete.
ENSSSCG00000000103	DMC1	5	9431177	9470113	1	DNA meiotic recombinase 1 [Source:VGNC Symbol;Acc:VGNC:87346]	GO:0042802	1	identical protein binding	Binding to an identical protein or proteins.
ENSSSCG00000000103	DMC1	5	9431177	9470113	1	DNA meiotic recombinase 1 [Source:VGNC Symbol;Acc:VGNC:87346]	GO:0000800	1	lateral element	A proteinaceous core found between sister chromatids during meiotic prophase.
ENSSSCG00000000103	DMC1	5	9431177	9470113	1	DNA meiotic recombinase 1 [Source:VGNC Symbol;Acc:VGNC:87346]	GO:0007141	1	male meiosis I	A cell cycle process comprising the steps by which a cell progresses through male meiosis I, the first meiotic division in the male germline.
ENSSSCG00000000103	DMC1	5	9431177	9470113	1	DNA meiotic recombinase 1 [Source:VGNC Symbol;Acc:VGNC:87346]	GO:0051321	1	meiotic cell cycle	Progression through the phases of the meiotic cell cycle, in which canonically a cell replicates to produce four offspring with half the chromosomal content of the progenitor cell via two nuclear divisions.
ENSSSCG00000000103	DMC1	5	9431177	9470113	1	DNA meiotic recombinase 1 [Source:VGNC Symbol;Acc:VGNC:87346]	GO:0000166	1	nucleotide binding	Binding to a nucleotide, any compound consisting of a nucleoside that is esterified with (ortho)phosphate or an oligophosphate at any hydroxyl group on the ribose or deoxyribose.
ENSSSCG00000000103	DMC1	5	9431177	9470113	1	DNA meiotic recombinase 1 [Source:VGNC Symbol;Acc:VGNC:87346]	GO:0001556	1	oocyte maturation	A developmental process, independent of morphogenetic (shape) change, that is required for an oocyte to attain its fully functional state. Oocyte maturation commences after reinitiation of meiosis commonly starting with germinal vesicle breakdown, and continues up to the second meiotic arrest prior to fertilization.
ENSSSCG00000000103	DMC1	5	9431177	9470113	1	DNA meiotic recombinase 1 [Source:VGNC Symbol;Acc:VGNC:87346]	GO:0048477	1	oogenesis	The complete process of formation and maturation of an ovum or female gamete from a primordial female germ cell. Examples of this process are found in Mus musculus and Drosophila melanogaster.
ENSSSCG00000000103	DMC1	5	9431177	9470113	1	DNA meiotic recombinase 1 [Source:VGNC Symbol;Acc:VGNC:87346]	GO:0001541	1	ovarian follicle development	The process whose specific outcome is the progression of the ovarian follicle over time, from its formation to the mature structure.
ENSSSCG00000000103	DMC1	5	9431177	9470113	1	DNA meiotic recombinase 1 [Source:VGNC Symbol;Acc:VGNC:87346]	GO:0007131	1	reciprocal meiotic recombination	The cell cycle process in which double strand breaks are formed and repaired through a single or double Holliday junction intermediate. This results in the equal exchange of genetic material between non-sister chromatids in a pair of homologous chromosomes. These reciprocal recombinant products ensure the proper segregation of homologous chromosomes during meiosis I and create genetic diversity.
ENSSSCG00000000103	DMC1	5	9431177	9470113	1	DNA meiotic recombinase 1 [Source:VGNC Symbol;Acc:VGNC:87346]	GO:0035861	1	site of double-strand break	A region of a chromosome at which a DNA double-strand break has occurred. DNA damage signaling and repair proteins accumulate at the lesion to respond to the damage and repair the DNA to form a continuous DNA helix.
ENSSSCG00000000103	DMC1	5	9431177	9470113	1	DNA meiotic recombinase 1 [Source:VGNC Symbol;Acc:VGNC:87346]	GO:0007286	1	spermatid development	The process whose specific outcome is the progression of a spermatid over time, from its formation to the mature structure.
ENSSSCG00000000103	DMC1	5	9431177	9470113	1	DNA meiotic recombinase 1 [Source:VGNC Symbol;Acc:VGNC:87346]	GO:0007283	1	spermatogenesis	The developmental process by which male germ line stem cells self renew or give rise to successive cell types resulting in the development of a spermatozoa.
ENSSSCG00000011233	DYNC1LI1	13	18506194	18558007	-1	dynein cytoplasmic 1 light intermediate chain 1 [Source:VGNC Symbol;Acc:VGNC:87497]	GO:0005868	0	cytoplasmic dynein complex	Any dynein complex with a homodimeric dynein heavy chain core that catalyzes movement along a microtubule. Cytoplasmic dynein complexes participate in many cytoplasmic transport activities in eukaryotes, such as mRNA localization, intermediate filament transport, nuclear envelope breakdown, apoptosis, transport of centrosomal proteins, mitotic spindle assembly, virus transport, kinetochore functi…
ENSSSCG00000011233	DYNC1LI1	13	18506194	18558007	-1	dynein cytoplasmic 1 light intermediate chain 1 [Source:VGNC Symbol;Acc:VGNC:87497]	GO:0000776	0	kinetochore	A multisubunit complex that is located at the centromeric region of DNA and provides an attachment point for the spindle microtubules.
ENSSSCG00000036210	DYNC1LI2	6	27416477	27446360	-1	dynein cytoplasmic 1 light intermediate chain 2 [Source:VGNC Symbol;Acc:VGNC:87498]	GO:0005868	0	cytoplasmic dynein complex	Any dynein complex with a homodimeric dynein heavy chain core that catalyzes movement along a microtubule. Cytoplasmic dynein complexes participate in many cytoplasmic transport activities in eukaryotes, such as mRNA localization, intermediate filament transport, nuclear envelope breakdown, apoptosis, transport of centrosomal proteins, mitotic spindle assembly, virus transport, kinetochore functi…
ENSSSCG00000002787	E2F4	6	27834411	27841416	1	E2F transcription factor 4 [Source:VGNC Symbol;Acc:VGNC:87515]	GO:0000785	0	chromatin	The ordered and organized complex of DNA, protein, and sometimes RNA, that forms the chromosome.
ENSSSCG00000002787	E2F4	6	27834411	27841416	1	E2F transcription factor 4 [Source:VGNC Symbol;Acc:VGNC:87515]	GO:0003682	0	chromatin binding	Binding to chromatin, the network of fibers of DNA, protein, and sometimes RNA, that make up the chromosomes of the eukaryotic nucleus during interphase.
ENSSSCG00000002787	E2F4	6	27834411	27841416	1	E2F transcription factor 4 [Source:VGNC Symbol;Acc:VGNC:87515]	GO:1990841	0	promoter-specific chromatin binding	Binding to a section of chromatin that is associated with gene promoter sequences of DNA.
ENSSSCG00000008047	E4F1	NA	NA	NA	NA	E4F transcription factor 1 [Source:VGNC Symbol;Acc:VGNC:87520]	GO:0005819	0	spindle	The array of microtubules and associated molecules that forms between opposite poles of a eukaryotic cell during mitosis or meiosis and serves to move the duplicated chromosomes apart.
ENSSSCG00000021467	EME2	NA	NA	NA	NA	essential meiotic structure-specific endonuclease subunit 2 [Source:VGNC Symbol;Acc:VGNC:87677]	GO:0006974	1	cellular response to DNA damage stimulus	Any process that results in a change in state or activity of a cell (in terms of movement, secretion, enzyme production, gene expression, etc.) as a result of a stimulus indicating damage to its DNA from environmental insults or errors during metabolism.
ENSSSCG00000021467	EME2	NA	NA	NA	NA	essential meiotic structure-specific endonuclease subunit 2 [Source:VGNC Symbol;Acc:VGNC:87677]	GO:0008821	1	crossover junction endodeoxyribonuclease activity	Catalysis of the endonucleolytic cleavage at a junction such as a reciprocal single-stranded crossover between two homologous DNA duplexes (Holliday junction).
ENSSSCG00000021467	EME2	NA	NA	NA	NA	essential meiotic structure-specific endonuclease subunit 2 [Source:VGNC Symbol;Acc:VGNC:87677]	GO:0003677	1	DNA binding	Any molecular function by which a gene product interacts selectively and non-covalently with DNA (deoxyribonucleic acid).
ENSSSCG00000021467	EME2	NA	NA	NA	NA	essential meiotic structure-specific endonuclease subunit 2 [Source:VGNC Symbol;Acc:VGNC:87677]	GO:0006310	1	DNA recombination	Any process in which a new genotype is formed by reassortment of genes resulting in gene combinations different from those that were present in the parents. In eukaryotes genetic recombination can occur by chromosome assortment, intrachromosomal recombination, or nonreciprocal interchromosomal recombination. Interchromosomal recombination occurs by crossing over. In bacteria it may occur by genet…
ENSSSCG00000021467	EME2	NA	NA	NA	NA	essential meiotic structure-specific endonuclease subunit 2 [Source:VGNC Symbol;Acc:VGNC:87677]	GO:0006281	1	DNA repair	The process of restoring DNA after damage. Genomes are subject to damage by chemical and physical agents in the environment (e.g. UV and ionizing radiations, chemical mutagens, fungal and bacterial toxins, etc.) and by free radicals or alkylating agents endogenously generated in metabolism. DNA is also damaged because of errors during its replication. A variety of different DNA repair pathways ha…
ENSSSCG00000021467	EME2	NA	NA	NA	NA	essential meiotic structure-specific endonuclease subunit 2 [Source:VGNC Symbol;Acc:VGNC:87677]	GO:0006302	1	double-strand break repair	The repair of double-strand breaks in DNA via homologous and nonhomologous mechanisms to reform a continuous DNA helix.
ENSSSCG00000021467	EME2	NA	NA	NA	NA	essential meiotic structure-specific endonuclease subunit 2 [Source:VGNC Symbol;Acc:VGNC:87677]	GO:1905347	1	endodeoxyribonuclease complex	A protein complex which is capable of endodeoxyribonuclease activity.
ENSSSCG00000021467	EME2	NA	NA	NA	NA	essential meiotic structure-specific endonuclease subunit 2 [Source:VGNC Symbol;Acc:VGNC:87677]	GO:0048476	1	Holliday junction resolvase complex	An endodeoxyribonuclease complex that resolves the 4-way DNA intermediates of a Holliday junction into two separate duplex DNA molecules. Can be branch-migration associated.
ENSSSCG00000021467	EME2	NA	NA	NA	NA	essential meiotic structure-specific endonuclease subunit 2 [Source:VGNC Symbol;Acc:VGNC:87677]	GO:0016787	1	hydrolase activity	Catalysis of the hydrolysis of various bonds, e.g. C-O, C-N, C-C, phosphoric anhydride bonds, etc.
ENSSSCG00000021467	EME2	NA	NA	NA	NA	essential meiotic structure-specific endonuclease subunit 2 [Source:VGNC Symbol;Acc:VGNC:87677]	GO:0031573	1	mitotic intra-S DNA damage checkpoint signaling	A mitotic cell cycle checkpoint that slows DNA synthesis in response to DNA damage by the prevention of new origin firing and the stabilization of slow replication fork progression.
ENSSSCG00000021467	EME2	NA	NA	NA	NA	essential meiotic structure-specific endonuclease subunit 2 [Source:VGNC Symbol;Acc:VGNC:87677]	GO:0004518	1	nuclease activity	Catalysis of the hydrolysis of ester linkages within nucleic acids.
ENSSSCG00000021467	EME2	NA	NA	NA	NA	essential meiotic structure-specific endonuclease subunit 2 [Source:VGNC Symbol;Acc:VGNC:87677]	GO:0031297	1	replication fork processing	The process in which a DNA replication fork that has stalled is restored to a functional state and replication is restarted. The stalling may be due to DNA damage, DNA secondary structure, bound proteins, dNTP shortage, or other causes.
ENSSSCG00000021467	EME2	NA	NA	NA	NA	essential meiotic structure-specific endonuclease subunit 2 [Source:VGNC Symbol;Acc:VGNC:87677]	GO:0000712	1	resolution of meiotic recombination intermediates	The cleavage and rejoining of intermediates, such as Holliday junctions, formed during meiotic recombination to produce two intact molecules in which genetic material has been exchanged.
ENSSSCG00000000068	EP300	5	7311171	7393760	-1	E1A binding protein p300 [Source:VGNC Symbol;Acc:VGNC:87720]	GO:0000785	0	chromatin	The ordered and organized complex of DNA, protein, and sometimes RNA, that forms the chromosome.
ENSSSCG00000000068	EP300	5	7311171	7393760	-1	E1A binding protein p300 [Source:VGNC Symbol;Acc:VGNC:87720]	GO:0003682	0	chromatin binding	Binding to chromatin, the network of fibers of DNA, protein, and sometimes RNA, that make up the chromosomes of the eukaryotic nucleus during interphase.
ENSSSCG00000000068	EP300	5	7311171	7393760	-1	E1A binding protein p300 [Source:VGNC Symbol;Acc:VGNC:87720]	GO:0031490	0	chromatin DNA binding	Binding to DNA that is assembled into chromatin.
ENSSSCG00000000068	EP300	5	7311171	7393760	-1	E1A binding protein p300 [Source:VGNC Symbol;Acc:VGNC:87720]	GO:0006338	0	chromatin remodeling	A dynamic process of chromatin reorganization resulting in changes to chromatin structure. These changes allow DNA metabolic processes such as transcriptional regulation, DNA recombination, DNA repair, and DNA replication.
ENSSSCG00000000068	EP300	5	7311171	7393760	-1	E1A binding protein p300 [Source:VGNC Symbol;Acc:VGNC:87720]	GO:0004402	0	histone acetyltransferase activity	Catalysis of the reaction: acetyl-CoA + histone = CoA + acetyl-histone.
ENSSSCG00000000068	EP300	5	7311171	7393760	-1	E1A binding protein p300 [Source:VGNC Symbol;Acc:VGNC:87720]	GO:0000123	0	histone acetyltransferase complex	A protein complex that possesses histone acetyltransferase activity.
ENSSSCG00000000068	EP300	5	7311171	7393760	-1	E1A binding protein p300 [Source:VGNC Symbol;Acc:VGNC:87720]	GO:0140069	0	histone butyryltransferase activity	Catalysis of the reaction: butyryl-CoA + histone = CoA + butyryl-histone.
ENSSSCG00000000068	EP300	5	7311171	7393760	-1	E1A binding protein p300 [Source:VGNC Symbol;Acc:VGNC:87720]	GO:0140068	0	histone crotonyltransferase activity	Catalysis of the reaction: crotonyl-CoA + histone = CoA + crotonyl-histone.
ENSSSCG00000000068	EP300	5	7311171	7393760	-1	E1A binding protein p300 [Source:VGNC Symbol;Acc:VGNC:87720]	GO:0044013	0	histone H2B acetyltransferase activity	Catalysis of the reaction: acetyl-CoA + histone H2B L-lysine = CoA + histone H2B N6-acetyl-L-lysine.
ENSSSCG00000000068	EP300	5	7311171	7393760	-1	E1A binding protein p300 [Source:VGNC Symbol;Acc:VGNC:87720]	GO:0010484	0	histone H3 acetyltransferase activity	Catalysis of the reaction: acetyl-CoA + histone H3 = CoA + acetyl-histone H3.
ENSSSCG00000000068	EP300	5	7311171	7393760	-1	E1A binding protein p300 [Source:VGNC Symbol;Acc:VGNC:87720]	GO:0140908	0	histone H3K122 acetyltransferase activity	Catalysis of the reaction: acetyl-CoA + histone H3 L-lysine (position 122) = CoA + histone H3 N6-acetyl-L-lysine (position 122).
ENSSSCG00000000068	EP300	5	7311171	7393760	-1	E1A binding protein p300 [Source:VGNC Symbol;Acc:VGNC:87720]	GO:0043993	0	histone H3K18 acetyltransferase activity	Catalysis of the reaction: acetyl-CoA + histone H3 L-lysine (position 18) = CoA + histone H3 N6-acetyl-L-lysine (position 18).
ENSSSCG00000000068	EP300	5	7311171	7393760	-1	E1A binding protein p300 [Source:VGNC Symbol;Acc:VGNC:87720]	GO:0044017	0	histone H3K27 acetyltransferase activity	Catalysis of the reaction: acetyl-CoA + histone H3 L-lysine (position 27) = CoA + histone H3 N6-acetyl-L-lysine (position 27).
ENSSSCG00000000068	EP300	5	7311171	7393760	-1	E1A binding protein p300 [Source:VGNC Symbol;Acc:VGNC:87720]	GO:0010485	0	histone H4 acetyltransferase activity	Catalysis of the reaction: acetyl-CoA + histone H4 = CoA + acetyl-histone H4.
ENSSSCG00000000068	EP300	5	7311171	7393760	-1	E1A binding protein p300 [Source:VGNC Symbol;Acc:VGNC:87720]	GO:0120301	0	histone lactyltransferase activity	Catalysis of the reaction: (L-lysyl-[histone] + lactoyl-CoA = CoA + H+ + N(6)-lactoyl-L-lysyl-[histone].
ENSSSCG00000000068	EP300	5	7311171	7393760	-1	E1A binding protein p300 [Source:VGNC Symbol;Acc:VGNC:87720]	GO:0003713	0	transcription coactivator activity	A transcription coregulator activity that activates or increases the transcription of specific gene sets via binding to a DNA-bound DNA-binding transcription factor, either on its own or as part of a complex. Coactivators often act by altering chromatin structure and modifications. For example, one class of transcription coactivators modifies chromatin structure through covalent modification of h…
ENSSSCG00000000068	EP300	5	7311171	7393760	-1	E1A binding protein p300 [Source:VGNC Symbol;Acc:VGNC:87720]	GO:0003712	0	transcription coregulator activity	A transcription regulator activity that modulates the transcription of specific gene sets via binding to a DNA-bound DNA-binding transcription factor, either on its own or as part of a complex. Coregulators often act by altering chromatin structure and modifications. For example, one class of transcription coregulators modifies chromatin structure through covalent modification of histones. A seco…
ENSSSCG00000000068	EP300	5	7311171	7393760	-1	E1A binding protein p300 [Source:VGNC Symbol;Acc:VGNC:87720]	GO:0045815	0	transcription initiation-coupled chromatin remodeling	A chromatin remodeling process that capacitates gene expression by either modifying the chromatin fiber, the nucleosomal histones, or the DNA.
ENSSSCG00000003586	EPB41	NA	NA	NA	NA	erythrocyte membrane protein band 4.1 [Source:VGNC Symbol;Acc:VGNC:87722]	GO:0072686	0	mitotic spindle	A spindle that forms as part of mitosis. Mitotic and meiotic spindles contain distinctive complements of proteins associated with microtubules.
ENSSSCG00000007881	ERCC4	NA	NA	NA	NA	ERCC excision repair 4, endonuclease catalytic subunit [Source:VGNC Symbol;Acc:VGNC:87764]	GO:0000724	1	double-strand break repair via homologous recombination	The error-free repair of a double-strand break in DNA in which the broken DNA molecule is repaired using homologous sequences. A strand in the broken DNA searches for a homologous region in an intact chromosome to serve as the template for DNA synthesis. The restoration of two intact DNA molecules results in the exchange, reciprocal or nonreciprocal, of genetic material between the intact DNA mol…
ENSSSCG00000007881	ERCC4	NA	NA	NA	NA	ERCC excision repair 4, endonuclease catalytic subunit [Source:VGNC Symbol;Acc:VGNC:87764]	GO:1990841	0	promoter-specific chromatin binding	Binding to a section of chromatin that is associated with gene promoter sequences of DNA.
ENSSSCG00000007881	ERCC4	NA	NA	NA	NA	ERCC excision repair 4, endonuclease catalytic subunit [Source:VGNC Symbol;Acc:VGNC:87764]	GO:0000712	1	resolution of meiotic recombination intermediates	The cleavage and rejoining of intermediates, such as Holliday junctions, formed during meiotic recombination to produce two intact molecules in which genetic material has been exchanged.
ENSSSCG00000007881	ERCC4	NA	NA	NA	NA	ERCC excision repair 4, endonuclease catalytic subunit [Source:VGNC Symbol;Acc:VGNC:87764]	GO:0061819	0	telomeric DNA-containing double minutes formation	A telomere maintenance process that results in the formation of small fragments of circular extrachromosomal DNA elements which contain telomeric DNA. It is speculated that telomeric DNA-containing double minutes are formed through a recombination event between the telomere and chromosome-internal TTAGGG-like sequences. Telomeric DNA-containing double minutes appear as two closely positioned dots…
ENSSSCG00000003580	EYA3	NA	NA	NA	NA	EYA transcriptional coactivator and phosphatase 3 [Source:VGNC Symbol;Acc:VGNC:87852]	GO:0006338	0	chromatin remodeling	A dynamic process of chromatin reorganization resulting in changes to chromatin structure. These changes allow DNA metabolic processes such as transcriptional regulation, DNA recombination, DNA repair, and DNA replication.
ENSSSCG00000003580	EYA3	NA	NA	NA	NA	EYA transcriptional coactivator and phosphatase 3 [Source:VGNC Symbol;Acc:VGNC:87852]	GO:0140793	0	histone H2Y142 phosphatase activity	Catalysis of the reaction: histone H2 tyrosine phosphate (position 142) + H2O = histone tyrosine (position 142) + phosphate.
ENSSSCG00000024687	FANCA	6	253207	300152	1	FA complementation group A [Source:VGNC Symbol;Acc:VGNC:88001]	GO:0000785	0	chromatin	The ordered and organized complex of DNA, protein, and sometimes RNA, that forms the chromosome.
ENSSSCG00000024687	FANCA	6	253207	300152	1	FA complementation group A [Source:VGNC Symbol;Acc:VGNC:88001]	GO:0007140	1	male meiotic nuclear division	A cell cycle process by which the cell nucleus divides as part of a meiotic cell cycle in the male germline.
ENSSSCG00000008394	FANCL	3	83337253	83436942	1	FA complementation group L [Source:VGNC Symbol;Acc:VGNC:88007]	GO:0000785	0	chromatin	The ordered and organized complex of DNA, protein, and sometimes RNA, that forms the chromosome.
ENSSSCG00000037634	FOXA1	7	62471249	62479220	1	forkhead box A1 [Source:VGNC Symbol;Acc:VGNC:88193]	GO:0003682	0	chromatin binding	Binding to chromatin, the network of fibers of DNA, protein, and sometimes RNA, that make up the chromosomes of the eukaryotic nucleus during interphase.
ENSSSCG00000037634	FOXA1	7	62471249	62479220	1	forkhead box A1 [Source:VGNC Symbol;Acc:VGNC:88193]	GO:0006338	0	chromatin remodeling	A dynamic process of chromatin reorganization resulting in changes to chromatin structure. These changes allow DNA metabolic processes such as transcriptional regulation, DNA recombination, DNA repair, and DNA replication.
ENSSSCG00000029296	FOXC2	6	2552862	2554367	-1	forkhead box C2 [Source:VGNC Symbol;Acc:VGNC:88198]	GO:0031490	0	chromatin DNA binding	Binding to DNA that is assembled into chromatin.
ENSSSCG00000029296	FOXC2	6	2552862	2554367	-1	forkhead box C2 [Source:VGNC Symbol;Acc:VGNC:88198]	GO:1990841	0	promoter-specific chromatin binding	Binding to a section of chromatin that is associated with gene promoter sequences of DNA.
ENSSSCG00000004387	FOXO3	1	74628218	74760325	1	forkhead box O3 [Source:VGNC Symbol;Acc:VGNC:99715]	GO:0031490	0	chromatin DNA binding	Binding to DNA that is assembled into chromatin.
ENSSSCG00000004387	FOXO3	1	74628218	74760325	1	forkhead box O3 [Source:VGNC Symbol;Acc:VGNC:99715]	GO:0001556	0	oocyte maturation	A developmental process, independent of morphogenetic (shape) change, that is required for an oocyte to attain its fully functional state. Oocyte maturation commences after reinitiation of meiosis commonly starting with germinal vesicle breakdown, and continues up to the second meiotic arrest prior to fertilization.
ENSSSCG00000029084	FSHR	3	91607305	91774683	1	follicle stimulating hormone receptor [Source:VGNC Symbol;Acc:VGNC:102568]	GO:0035092	0	sperm DNA condensation	The progressive compaction of the spermatid chromatin so that it reaches a level of condensation that is not compatible with nuclear activities such as transcription or DNA replication.
ENSSSCG00000007538	GATA5	17	61824899	61834267	-1	GATA binding protein 5 [Source:VGNC Symbol;Acc:VGNC:95661]	GO:0000785	0	chromatin	The ordered and organized complex of DNA, protein, and sometimes RNA, that forms the chromosome.
ENSSSCG00000007931	GLYR1	NA	NA	NA	NA	glyoxylate reductase 1 homolog [Source:VGNC Symbol;Acc:VGNC:88505]	GO:0000785	0	chromatin	The ordered and organized complex of DNA, protein, and sometimes RNA, that forms the chromosome.
ENSSSCG00000007931	GLYR1	NA	NA	NA	NA	glyoxylate reductase 1 homolog [Source:VGNC Symbol;Acc:VGNC:88505]	GO:0003682	0	chromatin binding	Binding to chromatin, the network of fibers of DNA, protein, and sometimes RNA, that make up the chromosomes of the eukaryotic nucleus during interphase.
ENSSSCG00000007931	GLYR1	NA	NA	NA	NA	glyoxylate reductase 1 homolog [Source:VGNC Symbol;Acc:VGNC:88505]	GO:0140463	0	chromatin-protein adaptor activity	The binding activity of a molecule that brings together a protein or a protein complex with a nucleosome, to establish or maintain the chromatin localization of the protein, or protein complex.
ENSSSCG00000007931	GLYR1	NA	NA	NA	NA	glyoxylate reductase 1 homolog [Source:VGNC Symbol;Acc:VGNC:88505]	GO:0042393	0	histone binding	Binding to a histone, any of a group of water-soluble proteins found in association with the DNA of eukaryotic or archaeal chromosomes. They are involved in the condensation and coiling of chromosomes during cell division and have also been implicated in gene regulation and DNA replication. They may be chemically modified (methylated, acetlyated and others) to regulate gene transcription.
ENSSSCG00000007931	GLYR1	NA	NA	NA	NA	glyoxylate reductase 1 homolog [Source:VGNC Symbol;Acc:VGNC:88505]	GO:0035064	0	methylated histone binding	Binding to a histone in which a residue has been modified by methylation.
ENSSSCG00000007931	GLYR1	NA	NA	NA	NA	glyoxylate reductase 1 homolog [Source:VGNC Symbol;Acc:VGNC:88505]	GO:0000786	0	nucleosome	A complex comprised of DNA wound around a multisubunit core and associated proteins, which forms the primary packing unit of DNA into higher order structures.
ENSSSCG00000007931	GLYR1	NA	NA	NA	NA	glyoxylate reductase 1 homolog [Source:VGNC Symbol;Acc:VGNC:88505]	GO:0031491	0	nucleosome binding	Binding to a nucleosome, a complex comprised of DNA wound around a multisubunit core and associated proteins, which forms the primary packing unit of DNA into higher order structures.
ENSSSCG00000007931	GLYR1	NA	NA	NA	NA	glyoxylate reductase 1 homolog [Source:VGNC Symbol;Acc:VGNC:88505]	GO:0140673	0	transcription elongation-coupled chromatin remodeling	A chromatin remodeling process that reestablishes the chromatin structure following the passage of RNA polymerase II during transcription elongation.
ENSSSCG00000007931	GLYR1	NA	NA	NA	NA	glyoxylate reductase 1 homolog [Source:VGNC Symbol;Acc:VGNC:88505]	GO:0045815	0	transcription initiation-coupled chromatin remodeling	A chromatin remodeling process that capacitates gene expression by either modifying the chromatin fiber, the nucleosomal histones, or the DNA.
ENSSSCG00000003576	GPR3	NA	NA	NA	NA	G protein-coupled receptor 3 [Source:NCBI gene (formerly Entrezgene);Acc:100512611]	GO:0040020	1	regulation of meiotic nuclear division	Any process that modulates the frequency, rate or extent of meiotic nuclear division, the process in which the nucleus of a diploid cell divides twice forming four haploid cells, one or more of which usually function as gametes.
ENSSSCG00000002279	GPX2	7	89007375	89011620	-1	glutathione peroxidase 2 [Source:NCBI gene (formerly Entrezgene);Acc:767625]	GO:0072686	0	mitotic spindle	A spindle that forms as part of mitosis. Mitotic and meiotic spindles contain distinctive complements of proteins associated with microtubules.
ENSSSCG00000039348	H1-0	5	10038966	10041067	-1	H1.0 linker histone [Source:VGNC Symbol;Acc:VGNC:109767]	GO:0015629	0	actin cytoskeleton	The part of the cytoskeleton (the internal framework of a cell) composed of actin and associated proteins. Includes actin cytoskeleton-associated complexes.
ENSSSCG00000039348	H1-0	5	10038966	10041067	-1	H1.0 linker histone [Source:VGNC Symbol;Acc:VGNC:109767]	GO:0000785	0	chromatin	The ordered and organized complex of DNA, protein, and sometimes RNA, that forms the chromosome.
ENSSSCG00000039348	H1-0	5	10038966	10041067	-1	H1.0 linker histone [Source:VGNC Symbol;Acc:VGNC:109767]	GO:0031490	0	chromatin DNA binding	Binding to DNA that is assembled into chromatin.
ENSSSCG00000039348	H1-0	5	10038966	10041067	-1	H1.0 linker histone [Source:VGNC Symbol;Acc:VGNC:109767]	GO:0003677	0	DNA binding	Any molecular function by which a gene product interacts selectively and non-covalently with DNA (deoxyribonucleic acid).
ENSSSCG00000039348	H1-0	5	10038966	10041067	-1	H1.0 linker histone [Source:VGNC Symbol;Acc:VGNC:109767]	GO:0003690	0	double-stranded DNA binding	Binding to double-stranded DNA.
ENSSSCG00000039348	H1-0	5	10038966	10041067	-1	H1.0 linker histone [Source:VGNC Symbol;Acc:VGNC:109767]	GO:0000791	0	euchromatin	A dispersed and relatively uncompacted form of chromatin that is in a transcription-competent conformation.
ENSSSCG00000039348	H1-0	5	10038966	10041067	-1	H1.0 linker histone [Source:VGNC Symbol;Acc:VGNC:109767]	GO:0005794	0	Golgi apparatus	A membrane-bound cytoplasmic organelle of the endomembrane system that further processes the core oligosaccharides (e.g. N-glycans) added to proteins in the endoplasmic reticulum and packages them into membrane-bound vesicles. The Golgi apparatus operates at the intersection of the secretory, lysosomal, and endocytic pathways.
ENSSSCG00000039348	H1-0	5	10038966	10041067	-1	H1.0 linker histone [Source:VGNC Symbol;Acc:VGNC:109767]	GO:0031507	0	heterochromatin formation	An epigenetic gene silencing mechanism in which chromatin is compacted into heterochromatin, resulting in a chromatin conformation refractory to transcription. This process starts with heterochromatin nucleation, its spreading, and ends with heterochromatin boundary formation.
ENSSSCG00000039348	H1-0	5	10038966	10041067	-1	H1.0 linker histone [Source:VGNC Symbol;Acc:VGNC:109767]	GO:0043229	0	intracellular organelle	Organized structure of distinctive morphology and function, occurring within the cell. Includes the nucleus, mitochondria, plastids, vacuoles, vesicles, ribosomes and the cytoskeleton. Excludes the plasma membrane.
ENSSSCG00000039348	H1-0	5	10038966	10041067	-1	H1.0 linker histone [Source:VGNC Symbol;Acc:VGNC:109767]	GO:0003680	0	minor groove of adenine-thymine-rich DNA binding	Binding to a DNA structure formed by the minor groove of adenine-thymine-rich DNA regions. Examples of proteins having this function are AT-rich interaction domain (ARID)-containing proteins.
ENSSSCG00000039348	H1-0	5	10038966	10041067	-1	H1.0 linker histone [Source:VGNC Symbol;Acc:VGNC:109767]	GO:0016604	0	nuclear body	Extra-nucleolar nuclear domains usually visualized by confocal microscopy and fluorescent antibodies to specific proteins.
ENSSSCG00000039348	H1-0	5	10038966	10041067	-1	H1.0 linker histone [Source:VGNC Symbol;Acc:VGNC:109767]	GO:0005654	0	nucleoplasm	That part of the nuclear content other than the chromosomes or the nucleolus.
ENSSSCG00000039348	H1-0	5	10038966	10041067	-1	H1.0 linker histone [Source:VGNC Symbol;Acc:VGNC:109767]	GO:0000786	0	nucleosome	A complex comprised of DNA wound around a multisubunit core and associated proteins, which forms the primary packing unit of DNA into higher order structures.
ENSSSCG00000039348	H1-0	5	10038966	10041067	-1	H1.0 linker histone [Source:VGNC Symbol;Acc:VGNC:109767]	GO:0006334	0	nucleosome assembly	The aggregation, arrangement and bonding together of a nucleosome, the beadlike structural units of eukaryotic chromatin composed of histones and DNA.
ENSSSCG00000039348	H1-0	5	10038966	10041067	-1	H1.0 linker histone [Source:VGNC Symbol;Acc:VGNC:109767]	GO:0030527	0	structural constituent of chromatin	The action of a molecule that contributes to the structural integrity of chromatin.
ENSSSCG00000039348	H1-0	5	10038966	10041067	-1	H1.0 linker histone [Source:VGNC Symbol;Acc:VGNC:109767]	GO:0017053	0	transcription repressor complex	A protein complex that possesses activity that prevents or downregulates transcription.
ENSSSCG00000004498	HAUS1	1	95756267	95780758	1	HAUS augmin like complex subunit 1 [Source:NCBI gene (formerly Entrezgene);Acc:100152640]	GO:0005819	0	spindle	The array of microtubules and associated molecules that forms between opposite poles of a eukaryotic cell during mitosis or meiosis and serves to move the duplicated chromosomes apart.
ENSSSCG00000003613	HDAC1	NA	NA	NA	NA	histone deacetylase 1 [Source:VGNC Symbol;Acc:VGNC:88810]	GO:0000785	0	chromatin	The ordered and organized complex of DNA, protein, and sometimes RNA, that forms the chromosome.
ENSSSCG00000003613	HDAC1	NA	NA	NA	NA	histone deacetylase 1 [Source:VGNC Symbol;Acc:VGNC:88810]	GO:0003682	0	chromatin binding	Binding to chromatin, the network of fibers of DNA, protein, and sometimes RNA, that make up the chromosomes of the eukaryotic nucleus during interphase.
ENSSSCG00000003613	HDAC1	NA	NA	NA	NA	histone deacetylase 1 [Source:VGNC Symbol;Acc:VGNC:88810]	GO:0006325	0	chromatin organization	The assembly or remodeling of chromatin composed of DNA complexed with histones, other associated proteins, and sometimes RNA.
ENSSSCG00000003613	HDAC1	NA	NA	NA	NA	histone deacetylase 1 [Source:VGNC Symbol;Acc:VGNC:88810]	GO:0006338	0	chromatin remodeling	A dynamic process of chromatin reorganization resulting in changes to chromatin structure. These changes allow DNA metabolic processes such as transcriptional regulation, DNA recombination, DNA repair, and DNA replication.
ENSSSCG00000003613	HDAC1	NA	NA	NA	NA	histone deacetylase 1 [Source:VGNC Symbol;Acc:VGNC:88810]	GO:0032922	0	circadian regulation of gene expression	Any process that modulates the frequency, rate or extent of gene expression such that an expression pattern recurs with a regularity of approximately 24 hours.
ENSSSCG00000003613	HDAC1	NA	NA	NA	NA	histone deacetylase 1 [Source:VGNC Symbol;Acc:VGNC:88810]	GO:0007623	0	circadian rhythm	Any biological process in an organism that recurs with a regularity of approximately 24 hours.
ENSSSCG00000003613	HDAC1	NA	NA	NA	NA	histone deacetylase 1 [Source:VGNC Symbol;Acc:VGNC:88810]	GO:0001046	0	core promoter sequence-specific DNA binding	Binding to a sequence of DNA that is part of a core promoter region. The core promoter is composed of the transcription start site and binding sites for the RNA polymerase and the basal transcription machinery. The transcribed region might be described as a gene, cistron, or operon.
ENSSSCG00000003613	HDAC1	NA	NA	NA	NA	histone deacetylase 1 [Source:VGNC Symbol;Acc:VGNC:88810]	GO:0005829	0	cytosol	The part of the cytoplasm that does not contain organelles but which does contain other particulate matter, such as protein complexes.
ENSSSCG00000003613	HDAC1	NA	NA	NA	NA	histone deacetylase 1 [Source:VGNC Symbol;Acc:VGNC:88810]	GO:0003677	0	DNA binding	Any molecular function by which a gene product interacts selectively and non-covalently with DNA (deoxyribonucleic acid).
ENSSSCG00000003613	HDAC1	NA	NA	NA	NA	histone deacetylase 1 [Source:VGNC Symbol;Acc:VGNC:88810]	GO:0006346	0	DNA methylation-dependent heterochromatin formation	Repression of transcription by methylation of DNA, leading to the formation of heterochromatin.
ENSSSCG00000003613	HDAC1	NA	NA	NA	NA	histone deacetylase 1 [Source:VGNC Symbol;Acc:VGNC:88810]	GO:0140297	0	DNA-binding transcription factor binding	Binding to a DNA-binding transcription factor, a protein that interacts with a specific DNA sequence (sometimes referred to as a motif) within the regulatory region of a gene to modulate transcription.
ENSSSCG00000003613	HDAC1	NA	NA	NA	NA	histone deacetylase 1 [Source:VGNC Symbol;Acc:VGNC:88810]	GO:0070888	0	E-box binding	Binding to an E-box, a DNA motif with the consensus sequence CANNTG that is found in the promoters of a wide array of genes expressed in neurons, muscle and other tissues.
ENSSSCG00000003613	HDAC1	NA	NA	NA	NA	histone deacetylase 1 [Source:VGNC Symbol;Acc:VGNC:88810]	GO:0042733	0	embryonic digit morphogenesis	The process, occurring in the embryo, by which the anatomical structures of the digit are generated and organized. A digit is one of the terminal divisions of an appendage, such as a finger or toe.
ENSSSCG00000003613	HDAC1	NA	NA	NA	NA	histone deacetylase 1 [Source:VGNC Symbol;Acc:VGNC:88810]	GO:0007492	0	endoderm development	The process whose specific outcome is the progression of the endoderm over time, from its formation to the mature structure. The endoderm is the innermost germ layer that develops into the gastrointestinal tract, the lungs and associated tissues.
ENSSSCG00000003613	HDAC1	NA	NA	NA	NA	histone deacetylase 1 [Source:VGNC Symbol;Acc:VGNC:88810]	GO:0019899	0	enzyme binding	Binding to an enzyme, a protein with catalytic activity.
ENSSSCG00000003613	HDAC1	NA	NA	NA	NA	histone deacetylase 1 [Source:VGNC Symbol;Acc:VGNC:88810]	GO:0009913	0	epidermal cell differentiation	The process in which a relatively unspecialized cell acquires specialized features of an epidermal cell, any of the cells making up the epidermis.
ENSSSCG00000003613	HDAC1	NA	NA	NA	NA	histone deacetylase 1 [Source:VGNC Symbol;Acc:VGNC:88810]	GO:0061029	0	eyelid development in camera-type eye	The progression of the eyelid in a camera-type eye from its formation to the mature state. The eyelid is a membranous cover that helps protect and lubricate the eye.
ENSSSCG00000003613	HDAC1	NA	NA	NA	NA	histone deacetylase 1 [Source:VGNC Symbol;Acc:VGNC:88810]	GO:0061198	0	fungiform papilla formation	The developmental process pertaining to the initial formation of a spongiform papilla from unspecified parts. The fungiform papilla is a mushroom-shaped papilla of the tongue.
ENSSSCG00000003613	HDAC1	NA	NA	NA	NA	histone deacetylase 1 [Source:VGNC Symbol;Acc:VGNC:88810]	GO:0060789	0	hair follicle placode formation	The developmental process in which a hair placode forms. An hair follicle placode is a thickening of the ectoderm that will give rise to the hair follicle bud.
ENSSSCG00000003613	HDAC1	NA	NA	NA	NA	histone deacetylase 1 [Source:VGNC Symbol;Acc:VGNC:88810]	GO:0000792	0	heterochromatin	A compact and highly condensed form of chromatin that is refractory to transcription.
ENSSSCG00000003613	HDAC1	NA	NA	NA	NA	histone deacetylase 1 [Source:VGNC Symbol;Acc:VGNC:88810]	GO:0021766	0	hippocampus development	The progression of the hippocampus over time from its initial formation until its mature state.
ENSSSCG00000003613	HDAC1	NA	NA	NA	NA	histone deacetylase 1 [Source:VGNC Symbol;Acc:VGNC:88810]	GO:0004407	0	histone deacetylase activity	Catalysis of the reaction: histone N6-acetyl-L-lysine + H2O = histone L-lysine + acetate. This reaction represents the removal of an acetyl group from a histone, a class of proteins complexed to DNA in chromatin and chromosomes.
ENSSSCG00000003613	HDAC1	NA	NA	NA	NA	histone deacetylase 1 [Source:VGNC Symbol;Acc:VGNC:88810]	GO:0042826	0	histone deacetylase binding	Binding to histone deacetylase.
ENSSSCG00000003613	HDAC1	NA	NA	NA	NA	histone deacetylase 1 [Source:VGNC Symbol;Acc:VGNC:88810]	GO:0000118	0	histone deacetylase complex	A protein complex that possesses histone deacetylase activity.
ENSSSCG00000003613	HDAC1	NA	NA	NA	NA	histone deacetylase 1 [Source:VGNC Symbol;Acc:VGNC:88810]	GO:0160009	0	histone decrotonylase activity	Catalysis of the reaction: H2O + N6-(2E)-butenoyl-L-lysyl-[histone] = (2E)-2-butenoate + L-lysyl-[histone].
ENSSSCG00000003613	HDAC1	NA	NA	NA	NA	histone deacetylase 1 [Source:VGNC Symbol;Acc:VGNC:88810]	GO:0016787	0	hydrolase activity	Catalysis of the hydrolysis of various bonds, e.g. C-O, C-N, C-C, phosphoric anhydride bonds, etc.
ENSSSCG00000003613	HDAC1	NA	NA	NA	NA	histone deacetylase 1 [Source:VGNC Symbol;Acc:VGNC:88810]	GO:0035851	0	Krueppel-associated box domain binding	Binding to a Krueppel-associated box (KRAB) domain of a protein. The approximately 75 amino acid KRAB domain is enriched in charged amino acids, and is found in the N-terminal regions of many zinc finger-containing transcription factors.
ENSSSCG00000003613	HDAC1	NA	NA	NA	NA	histone deacetylase 1 [Source:VGNC Symbol;Acc:VGNC:88810]	GO:0046872	0	metal ion binding	Binding to a metal ion.
ENSSSCG00000003613	HDAC1	NA	NA	NA	NA	histone deacetylase 1 [Source:VGNC Symbol;Acc:VGNC:88810]	GO:0043922	0	negative regulation by host of viral transcription	Any process in which a host organism stops, prevents, or reduces the frequency, rate or extent of viral transcription.
ENSSSCG00000003613	HDAC1	NA	NA	NA	NA	histone deacetylase 1 [Source:VGNC Symbol;Acc:VGNC:88810]	GO:0060766	0	negative regulation of androgen receptor signaling pathway	Any process that decreases the rate, frequency, or extent of the androgen receptor signaling pathway.
ENSSSCG00000003613	HDAC1	NA	NA	NA	NA	histone deacetylase 1 [Source:VGNC Symbol;Acc:VGNC:88810]	GO:0043066	0	negative regulation of apoptotic process	Any process that stops, prevents, or reduces the frequency, rate or extent of cell death by apoptotic process.
ENSSSCG00000003613	HDAC1	NA	NA	NA	NA	histone deacetylase 1 [Source:VGNC Symbol;Acc:VGNC:88810]	GO:0090090	0	negative regulation of canonical Wnt signaling pathway	Any process that decreases the rate, frequency, or extent of the Wnt signaling pathway through beta-catenin, the series of molecular signals initiated by binding of a Wnt protein to a frizzled family receptor on the surface of the target cell, followed by propagation of the signal via beta-catenin, and ending with a change in transcription of target genes.
ENSSSCG00000003613	HDAC1	NA	NA	NA	NA	histone deacetylase 1 [Source:VGNC Symbol;Acc:VGNC:88810]	GO:0045892	0	negative regulation of DNA-templated transcription	Any process that stops, prevents, or reduces the frequency, rate or extent of cellular DNA-templated transcription.
ENSSSCG00000003613	HDAC1	NA	NA	NA	NA	histone deacetylase 1 [Source:VGNC Symbol;Acc:VGNC:88810]	GO:0010629	0	negative regulation of gene expression	Any process that decreases the frequency, rate or extent of gene expression. Gene expression is the process in which a gene's coding sequence is converted into a mature gene product (protein or RNA).
ENSSSCG00000003613	HDAC1	NA	NA	NA	NA	histone deacetylase 1 [Source:VGNC Symbol;Acc:VGNC:88810]	GO:0043124	0	negative regulation of I-kappaB kinase/NF-kappaB signaling	Any process that stops, prevents, or reduces the frequency, rate or extent of -kappaB kinase/NF-kappaB signaling.
ENSSSCG00000003613	HDAC1	NA	NA	NA	NA	histone deacetylase 1 [Source:VGNC Symbol;Acc:VGNC:88810]	GO:2001243	0	negative regulation of intrinsic apoptotic signaling pathway	Any process that stops, prevents or reduces the frequency, rate or extent of intrinsic apoptotic signaling pathway.
ENSSSCG00000003613	HDAC1	NA	NA	NA	NA	histone deacetylase 1 [Source:VGNC Symbol;Acc:VGNC:88810]	GO:0000122	0	negative regulation of transcription by RNA polymerase II	Any process that stops, prevents, or reduces the frequency, rate or extent of transcription mediated by RNA polymerase II.
ENSSSCG00000003613	HDAC1	NA	NA	NA	NA	histone deacetylase 1 [Source:VGNC Symbol;Acc:VGNC:88810]	GO:0030182	0	neuron differentiation	The process in which a relatively unspecialized cell acquires specialized features of a neuron.
ENSSSCG00000003613	HDAC1	NA	NA	NA	NA	histone deacetylase 1 [Source:VGNC Symbol;Acc:VGNC:88810]	GO:0043025	0	neuronal cell body	The portion of a neuron that includes the nucleus, but excludes cell projections such as axons and dendrites.
ENSSSCG00000003613	HDAC1	NA	NA	NA	NA	histone deacetylase 1 [Source:VGNC Symbol;Acc:VGNC:88810]	GO:0051059	0	NF-kappaB binding	Binding to NF-kappaB, a transcription factor for eukaryotic RNA polymerase II promoters.
ENSSSCG00000003613	HDAC1	NA	NA	NA	NA	histone deacetylase 1 [Source:VGNC Symbol;Acc:VGNC:88810]	GO:0005654	0	nucleoplasm	That part of the nuclear content other than the chromosomes or the nucleolus.
ENSSSCG00000003613	HDAC1	NA	NA	NA	NA	histone deacetylase 1 [Source:VGNC Symbol;Acc:VGNC:88810]	GO:0016581	0	NuRD complex	An approximately 2 MDa multi-subunit complex that exhibits ATP-dependent chromatin remodeling activity in addition to histone deacetylase (HDAC) activity, and has been shown to establish transcriptional repression of a number of target genes in vertebrates, invertebrates and fungi. Amongst its subunits, the NuRD complex contains histone deacetylases, histone binding proteins and Mi-2-like protein…
ENSSSCG00000003613	HDAC1	NA	NA	NA	NA	histone deacetylase 1 [Source:VGNC Symbol;Acc:VGNC:88810]	GO:0042475	0	odontogenesis of dentin-containing tooth	The process whose specific outcome is the progression of a dentin-containing tooth over time, from its formation to the mature structure. A dentin-containing tooth is a hard, bony organ borne on the jaw or other bone of a vertebrate, and is composed mainly of dentin, a dense calcified substance, covered by a layer of enamel.
ENSSSCG00000003613	HDAC1	NA	NA	NA	NA	histone deacetylase 1 [Source:VGNC Symbol;Acc:VGNC:88810]	GO:0048709	0	oligodendrocyte differentiation	The process in which a relatively unspecialized cell acquires the specialized features of an oligodendrocyte. An oligodendrocyte is a type of glial cell involved in myelinating the axons of neurons in the central nervous system.
ENSSSCG00000003613	HDAC1	NA	NA	NA	NA	histone deacetylase 1 [Source:VGNC Symbol;Acc:VGNC:88810]	GO:0002039	0	p53 binding	Binding to one of the p53 family of proteins.
ENSSSCG00000003613	HDAC1	NA	NA	NA	NA	histone deacetylase 1 [Source:VGNC Symbol;Acc:VGNC:88810]	GO:0008284	0	positive regulation of cell population proliferation	Any process that activates or increases the rate or extent of cell proliferation.
ENSSSCG00000003613	HDAC1	NA	NA	NA	NA	histone deacetylase 1 [Source:VGNC Symbol;Acc:VGNC:88810]	GO:0045893	0	positive regulation of DNA-templated transcription	Any process that activates or increases the frequency, rate or extent of cellular DNA-templated transcription.
ENSSSCG00000003613	HDAC1	NA	NA	NA	NA	histone deacetylase 1 [Source:VGNC Symbol;Acc:VGNC:88810]	GO:0048714	0	positive regulation of oligodendrocyte differentiation	Any process that activates or increases the frequency, rate or extent of oligodendrocyte differentiation.
ENSSSCG00000003613	HDAC1	NA	NA	NA	NA	histone deacetylase 1 [Source:VGNC Symbol;Acc:VGNC:88810]	GO:0045944	0	positive regulation of transcription by RNA polymerase II	Any process that activates or increases the frequency, rate or extent of transcription from an RNA polymerase II promoter.
ENSSSCG00000003613	HDAC1	NA	NA	NA	NA	histone deacetylase 1 [Source:VGNC Symbol;Acc:VGNC:88810]	GO:1990841	0	promoter-specific chromatin binding	Binding to a section of chromatin that is associated with gene promoter sequences of DNA.
ENSSSCG00000003613	HDAC1	NA	NA	NA	NA	histone deacetylase 1 [Source:VGNC Symbol;Acc:VGNC:88810]	GO:0160008	0	protein decrotonylase activity	Catalysis of the reaction: H2O + N6-(2E)-butenoyl-L-lysyl-[protein] = (2E)-2-butenoate + L-lysyl-[protein].
ENSSSCG00000003613	HDAC1	NA	NA	NA	NA	histone deacetylase 1 [Source:VGNC Symbol;Acc:VGNC:88810]	GO:0033558	0	protein lysine deacetylase activity	Catalysis of the reaction: H2O + N6-acetyl-L-lysyl-[protein] = acetate + L-lysyl-[protein].
ENSSSCG00000003613	HDAC1	NA	NA	NA	NA	histone deacetylase 1 [Source:VGNC Symbol;Acc:VGNC:88810]	GO:0032991	0	protein-containing complex	A stable assembly of two or more macromolecules, i.e. proteins, nucleic acids, carbohydrates or lipids, in which at least one component is a protein and the constituent parts function together.
ENSSSCG00000003613	HDAC1	NA	NA	NA	NA	histone deacetylase 1 [Source:VGNC Symbol;Acc:VGNC:88810]	GO:0006357	0	regulation of transcription by RNA polymerase II	Any process that modulates the frequency, rate or extent of transcription mediated by RNA polymerase II.
ENSSSCG00000003613	HDAC1	NA	NA	NA	NA	histone deacetylase 1 [Source:VGNC Symbol;Acc:VGNC:88810]	GO:0000978	0	RNA polymerase II cis-regulatory region sequence-specific DNA binding	Binding to a specific upstream regulatory DNA sequence (transcription factor recognition sequence or binding site) located in cis relative to the transcription start site (i.e., on the same strand of DNA) of a gene transcribed by RNA polymerase II.
ENSSSCG00000003613	HDAC1	NA	NA	NA	NA	histone deacetylase 1 [Source:VGNC Symbol;Acc:VGNC:88810]	GO:0000979	0	RNA polymerase II core promoter sequence-specific DNA binding	Binding to a DNA sequence that is part of the core promoter of a RNA polymerase II-transcribed gene.
ENSSSCG00000003613	HDAC1	NA	NA	NA	NA	histone deacetylase 1 [Source:VGNC Symbol;Acc:VGNC:88810]	GO:0061629	0	RNA polymerase II-specific DNA-binding transcription factor binding	Binding to a sequence-specific DNA binding RNA polymerase II transcription factor, any of the factors that interact selectively and non-covalently with a specific DNA sequence in order to modulate transcription.
ENSSSCG00000003613	HDAC1	NA	NA	NA	NA	histone deacetylase 1 [Source:VGNC Symbol;Acc:VGNC:88810]	GO:0070822	0	Sin3-type complex	Any of a number of evolutionarily conserved histone deacetylase complexes (HDACs) containing a core consisting of a paired amphipathic helix motif protein (e.g. Sin3p in S. cerevisiae, Pst1 in S. pombe or Sin3A in mammals) at least one class I histone deacetylase (e.g. Rpd3p in S. cerevisiae, Clr6 in S. pombe, or HDAC1 and HDAC2 in mammals), and at least one WD40 repeat protein (e.g. Ume1p in S. …
ENSSSCG00000003613	HDAC1	NA	NA	NA	NA	histone deacetylase 1 [Source:VGNC Symbol;Acc:VGNC:88810]	GO:0000976	0	transcription cis-regulatory region binding	Binding to a specific sequence of DNA that is part of a regulatory region that controls transcription of that section of the DNA. The transcribed region might be described as a gene, cistron, or operon.
ENSSSCG00000003613	HDAC1	NA	NA	NA	NA	histone deacetylase 1 [Source:VGNC Symbol;Acc:VGNC:88810]	GO:0003714	0	transcription corepressor activity	A transcription coregulator activity that represses or decreases the transcription of specific gene sets via binding to a DNA-bound DNA-binding transcription factor, either on its own or as part of a complex. Corepressors often act by altering chromatin structure and modifications. For example, one class of transcription corepressors modifies chromatin structure through covalent modification of h…
ENSSSCG00000003613	HDAC1	NA	NA	NA	NA	histone deacetylase 1 [Source:VGNC Symbol;Acc:VGNC:88810]	GO:0001222	0	transcription corepressor binding	Binding to a transcription corepressor, a protein involved in negative regulation of transcription via protein-protein interactions with transcription factors and other proteins that negatively regulate transcription. Transcription corepressors do not bind DNA directly, but rather mediate protein-protein interactions between repressing transcription factors and the basal transcription machinery.
ENSSSCG00000003613	HDAC1	NA	NA	NA	NA	histone deacetylase 1 [Source:VGNC Symbol;Acc:VGNC:88810]	GO:0005667	0	transcription regulator complex	A protein complex that is capable of associating with DNA by direct binding, or via other DNA-binding proteins or complexes, and regulating transcription.
ENSSSCG00000003613	HDAC1	NA	NA	NA	NA	histone deacetylase 1 [Source:VGNC Symbol;Acc:VGNC:88810]	GO:0017053	0	transcription repressor complex	A protein complex that possesses activity that prevents or downregulates transcription.
ENSSSCG00000004432	HDAC2	1	79863094	79901585	-1	histone deacetylase 2 [Source:VGNC Symbol;Acc:VGNC:88813]	GO:0006325	0	chromatin organization	The assembly or remodeling of chromatin composed of DNA complexed with histones, other associated proteins, and sometimes RNA.
ENSSSCG00000004432	HDAC2	1	79863094	79901585	-1	histone deacetylase 2 [Source:VGNC Symbol;Acc:VGNC:88813]	GO:0006338	0	chromatin remodeling	A dynamic process of chromatin reorganization resulting in changes to chromatin structure. These changes allow DNA metabolic processes such as transcriptional regulation, DNA recombination, DNA repair, and DNA replication.
ENSSSCG00000004432	HDAC2	1	79863094	79901585	-1	histone deacetylase 2 [Source:VGNC Symbol;Acc:VGNC:88813]	GO:0000781	0	chromosome, telomeric region	The end of a linear chromosome, required for the integrity and maintenance of the end. A chromosome telomere usually includes a region of telomerase-encoded repeats the length of which rarely exceeds 20 bp each and that permits the formation of a telomeric loop (T-loop). The telomeric repeat region is usually preceded by a sub-telomeric region that is gene-poor but rich in repetitive elements. So…
ENSSSCG00000004432	HDAC2	1	79863094	79901585	-1	histone deacetylase 2 [Source:VGNC Symbol;Acc:VGNC:88813]	GO:0005737	0	cytoplasm	The contents of a cell excluding the plasma membrane and nucleus, but including other subcellular structures.
ENSSSCG00000004432	HDAC2	1	79863094	79901585	-1	histone deacetylase 2 [Source:VGNC Symbol;Acc:VGNC:88813]	GO:0019899	0	enzyme binding	Binding to an enzyme, a protein with catalytic activity.
ENSSSCG00000004432	HDAC2	1	79863094	79901585	-1	histone deacetylase 2 [Source:VGNC Symbol;Acc:VGNC:88813]	GO:0035098	0	ESC/E(Z) complex	A multimeric protein complex that can methylate lysine-27 and lysine-9 residues of histone H3. In Drosophila the core subunits of the complex include ESC, E(Z), CAF1 (NURF-55) and SU(Z)12. In mammals the core subunits of the complex include EED, EZH2, SUZ12 and RBBP4.
ENSSSCG00000004432	HDAC2	1	79863094	79901585	-1	histone deacetylase 2 [Source:VGNC Symbol;Acc:VGNC:88813]	GO:0031507	0	heterochromatin formation	An epigenetic gene silencing mechanism in which chromatin is compacted into heterochromatin, resulting in a chromatin conformation refractory to transcription. This process starts with heterochromatin nucleation, its spreading, and ends with heterochromatin boundary formation.
ENSSSCG00000004432	HDAC2	1	79863094	79901585	-1	histone deacetylase 2 [Source:VGNC Symbol;Acc:VGNC:88813]	GO:0042393	0	histone binding	Binding to a histone, any of a group of water-soluble proteins found in association with the DNA of eukaryotic or archaeal chromosomes. They are involved in the condensation and coiling of chromosomes during cell division and have also been implicated in gene regulation and DNA replication. They may be chemically modified (methylated, acetlyated and others) to regulate gene transcription.
ENSSSCG00000004432	HDAC2	1	79863094	79901585	-1	histone deacetylase 2 [Source:VGNC Symbol;Acc:VGNC:88813]	GO:0004407	0	histone deacetylase activity	Catalysis of the reaction: histone N6-acetyl-L-lysine + H2O = histone L-lysine + acetate. This reaction represents the removal of an acetyl group from a histone, a class of proteins complexed to DNA in chromatin and chromosomes.
ENSSSCG00000004432	HDAC2	1	79863094	79901585	-1	histone deacetylase 2 [Source:VGNC Symbol;Acc:VGNC:88813]	GO:0042826	0	histone deacetylase binding	Binding to histone deacetylase.
ENSSSCG00000004432	HDAC2	1	79863094	79901585	-1	histone deacetylase 2 [Source:VGNC Symbol;Acc:VGNC:88813]	GO:0000118	0	histone deacetylase complex	A protein complex that possesses histone deacetylase activity.
ENSSSCG00000004432	HDAC2	1	79863094	79901585	-1	histone deacetylase 2 [Source:VGNC Symbol;Acc:VGNC:88813]	GO:0160009	0	histone decrotonylase activity	Catalysis of the reaction: H2O + N6-(2E)-butenoyl-L-lysyl-[histone] = (2E)-2-butenoate + L-lysyl-[histone].
ENSSSCG00000004432	HDAC2	1	79863094	79901585	-1	histone deacetylase 2 [Source:VGNC Symbol;Acc:VGNC:88813]	GO:0016787	0	hydrolase activity	Catalysis of the hydrolysis of various bonds, e.g. C-O, C-N, C-C, phosphoric anhydride bonds, etc.
ENSSSCG00000004432	HDAC2	1	79863094	79901585	-1	histone deacetylase 2 [Source:VGNC Symbol;Acc:VGNC:88813]	GO:0046872	0	metal ion binding	Binding to a metal ion.
ENSSSCG00000004432	HDAC2	1	79863094	79901585	-1	histone deacetylase 2 [Source:VGNC Symbol;Acc:VGNC:88813]	GO:0010944	0	negative regulation of transcription by competitive promoter binding	Any process that stops, prevents, or reduces the frequency, rate or extent of DNA-dependent transcription using a mechanism that involves direct competition for interaction with a promoter binding site.
ENSSSCG00000004432	HDAC2	1	79863094	79901585	-1	histone deacetylase 2 [Source:VGNC Symbol;Acc:VGNC:88813]	GO:0000122	0	negative regulation of transcription by RNA polymerase II	Any process that stops, prevents, or reduces the frequency, rate or extent of transcription mediated by RNA polymerase II.
ENSSSCG00000004432	HDAC2	1	79863094	79901585	-1	histone deacetylase 2 [Source:VGNC Symbol;Acc:VGNC:88813]	GO:0051059	0	NF-kappaB binding	Binding to NF-kappaB, a transcription factor for eukaryotic RNA polymerase II promoters.
ENSSSCG00000004432	HDAC2	1	79863094	79901585	-1	histone deacetylase 2 [Source:VGNC Symbol;Acc:VGNC:88813]	GO:0005654	0	nucleoplasm	That part of the nuclear content other than the chromosomes or the nucleolus.
ENSSSCG00000004432	HDAC2	1	79863094	79901585	-1	histone deacetylase 2 [Source:VGNC Symbol;Acc:VGNC:88813]	GO:0016581	0	NuRD complex	An approximately 2 MDa multi-subunit complex that exhibits ATP-dependent chromatin remodeling activity in addition to histone deacetylase (HDAC) activity, and has been shown to establish transcriptional repression of a number of target genes in vertebrates, invertebrates and fungi. Amongst its subunits, the NuRD complex contains histone deacetylases, histone binding proteins and Mi-2-like protein…
ENSSSCG00000004432	HDAC2	1	79863094	79901585	-1	histone deacetylase 2 [Source:VGNC Symbol;Acc:VGNC:88813]	GO:0008284	0	positive regulation of cell population proliferation	Any process that activates or increases the rate or extent of cell proliferation.
ENSSSCG00000004432	HDAC2	1	79863094	79901585	-1	histone deacetylase 2 [Source:VGNC Symbol;Acc:VGNC:88813]	GO:0045862	0	positive regulation of proteolysis	Any process that activates or increases the frequency, rate or extent of the hydrolysis of a peptide bond or bonds within a protein.
ENSSSCG00000004432	HDAC2	1	79863094	79901585	-1	histone deacetylase 2 [Source:VGNC Symbol;Acc:VGNC:88813]	GO:0045944	0	positive regulation of transcription by RNA polymerase II	Any process that activates or increases the frequency, rate or extent of transcription from an RNA polymerase II promoter.
ENSSSCG00000004432	HDAC2	1	79863094	79901585	-1	histone deacetylase 2 [Source:VGNC Symbol;Acc:VGNC:88813]	GO:0160010	0	protein de-2-hydroxyisobutyrylase activity	Catalysis of the reaction: H2O + N6-(2-hydroxyisobutanoyl)-L-lysyl-[protein] = 2-hydroxy-2-methylpropanoate + L-lysyl-[protein].
ENSSSCG00000004432	HDAC2	1	79863094	79901585	-1	histone deacetylase 2 [Source:VGNC Symbol;Acc:VGNC:88813]	GO:0033558	0	protein lysine deacetylase activity	Catalysis of the reaction: H2O + N6-acetyl-L-lysyl-[protein] = acetate + L-lysyl-[protein].
ENSSSCG00000004432	HDAC2	1	79863094	79901585	-1	histone deacetylase 2 [Source:VGNC Symbol;Acc:VGNC:88813]	GO:0032991	0	protein-containing complex	A stable assembly of two or more macromolecules, i.e. proteins, nucleic acids, carbohydrates or lipids, in which at least one component is a protein and the constituent parts function together.
ENSSSCG00000004432	HDAC2	1	79863094	79901585	-1	histone deacetylase 2 [Source:VGNC Symbol;Acc:VGNC:88813]	GO:0061629	0	RNA polymerase II-specific DNA-binding transcription factor binding	Binding to a sequence-specific DNA binding RNA polymerase II transcription factor, any of the factors that interact selectively and non-covalently with a specific DNA sequence in order to modulate transcription.
ENSSSCG00000004432	HDAC2	1	79863094	79901585	-1	histone deacetylase 2 [Source:VGNC Symbol;Acc:VGNC:88813]	GO:0070822	0	Sin3-type complex	Any of a number of evolutionarily conserved histone deacetylase complexes (HDACs) containing a core consisting of a paired amphipathic helix motif protein (e.g. Sin3p in S. cerevisiae, Pst1 in S. pombe or Sin3A in mammals) at least one class I histone deacetylase (e.g. Rpd3p in S. cerevisiae, Clr6 in S. pombe, or HDAC1 and HDAC2 in mammals), and at least one WD40 repeat protein (e.g. Ume1p in S. …
ENSSSCG00000004432	HDAC2	1	79863094	79901585	-1	histone deacetylase 2 [Source:VGNC Symbol;Acc:VGNC:88813]		0
ENSSSCG00000001927	HEXA	7	60878284	60913339	1	hexosaminidase subunit alpha [Source:VGNC Symbol;Acc:VGNC:111459]	GO:0019953	0	sexual reproduction	A type of reproduction that combines the genetic material of two gametes (such as a sperm or egg cell or fungal spores). The gametes have an haploid genome (with a single set of chromosomes, the product of a meiotic division) and combines with one another to produce a zygote (diploid).
ENSSSCG00000003555	HMGN2	NA	NA	NA	NA	high mobility group nucleosomal binding domain 2 [Source:NCBI gene (formerly Entrezgene);Acc:100524500]	GO:0000785	0	chromatin	The ordered and organized complex of DNA, protein, and sometimes RNA, that forms the chromosome.
ENSSSCG00000003555	HMGN2	NA	NA	NA	NA	high mobility group nucleosomal binding domain 2 [Source:NCBI gene (formerly Entrezgene);Acc:100524500]	GO:0003682	0	chromatin binding	Binding to chromatin, the network of fibers of DNA, protein, and sometimes RNA, that make up the chromosomes of the eukaryotic nucleus during interphase.
ENSSSCG00000003555	HMGN2	NA	NA	NA	NA	high mobility group nucleosomal binding domain 2 [Source:NCBI gene (formerly Entrezgene);Acc:100524500]	GO:0006325	0	chromatin organization	The assembly or remodeling of chromatin composed of DNA complexed with histones, other associated proteins, and sometimes RNA.
ENSSSCG00000003555	HMGN2	NA	NA	NA	NA	high mobility group nucleosomal binding domain 2 [Source:NCBI gene (formerly Entrezgene);Acc:100524500]	GO:0031492	0	nucleosomal DNA binding	Binding to the DNA portion of a nucleosome.
ENSSSCG00000004470	HMGN3	1	86954465	86987460	1	high mobility group nucleosomal binding domain 3 [Source:VGNC Symbol;Acc:VGNC:88908]	GO:0000785	0	chromatin	The ordered and organized complex of DNA, protein, and sometimes RNA, that forms the chromosome.
ENSSSCG00000004470	HMGN3	1	86954465	86987460	1	high mobility group nucleosomal binding domain 3 [Source:VGNC Symbol;Acc:VGNC:88908]	GO:0031492	0	nucleosomal DNA binding	Binding to the DNA portion of a nucleosome.
ENSSSCG00000040125	HSF4	6	27808652	27818750	1	heat shock transcription factor 4 [Source:HGNC Symbol;Acc:HGNC:5227]	GO:0000785	0	chromatin	The ordered and organized complex of DNA, protein, and sometimes RNA, that forms the chromosome.
ENSSSCG00000002000	IPO4	7	75110082	75118733	1	importin 4 [Source:VGNC Symbol;Acc:VGNC:89178]	GO:0000785	0	chromatin	The ordered and organized complex of DNA, protein, and sometimes RNA, that forms the chromosome.
ENSSSCG00000022643	KATNAL2	1	96566848	96676519	1	katanin catalytic subunit A1 like 2 [Source:VGNC Symbol;Acc:VGNC:89311]	GO:0005819	0	spindle	The array of microtubules and associated molecules that forms between opposite poles of a eukaryotic cell during mitosis or meiosis and serves to move the duplicated chromosomes apart.
ENSSSCG00000002245	KATNBL1	7	80288066	80383037	1	katanin regulatory subunit B1 like 1 [Source:VGNC Symbol;Acc:VGNC:89313]	GO:0072686	0	mitotic spindle	A spindle that forms as part of mitosis. Mitotic and meiotic spindles contain distinctive complements of proteins associated with microtubules.
ENSSSCG00000002781	KCTD19	6	27931930	27966277	-1	potassium channel tetramerization domain containing 19 [Source:VGNC Symbol;Acc:VGNC:89397]	GO:0007140	1	male meiotic nuclear division	A cell cycle process by which the cell nucleus divides as part of a meiotic cell cycle in the male germline.
ENSSSCG00000005437	KLF4	NA	NA	NA	NA	KLF transcription factor 4 [Source:VGNC Symbol;Acc:VGNC:98062]	GO:0000785	0	chromatin	The ordered and organized complex of DNA, protein, and sometimes RNA, that forms the chromosome.
ENSSSCG00000005437	KLF4	NA	NA	NA	NA	KLF transcription factor 4 [Source:VGNC Symbol;Acc:VGNC:98062]	GO:0031490	0	chromatin DNA binding	Binding to DNA that is assembled into chromatin.
ENSSSCG00000005437	KLF4	NA	NA	NA	NA	KLF transcription factor 4 [Source:VGNC Symbol;Acc:VGNC:98062]	GO:0000791	0	euchromatin	A dispersed and relatively uncompacted form of chromatin that is in a transcription-competent conformation.
ENSSSCG00000005437	KLF4	NA	NA	NA	NA	KLF transcription factor 4 [Source:VGNC Symbol;Acc:VGNC:98062]	GO:1990841	0	promoter-specific chromatin binding	Binding to a section of chromatin that is associated with gene promoter sequences of DNA.
ENSSSCG00000007607	KPNA7	3	6167385	6200982	-1	karyopherin subunit alpha 7 [Source:VGNC Symbol;Acc:VGNC:89566]	GO:0040029	0	epigenetic regulation of gene expression	A process that modulates the frequency, rate or extent of gene expression through chromatin remodelling either by modifying higher order chromatin fiber structure, nucleosomal histones, or the DNA. Once established, this regulation may be maintained over many cell divisions. It can also be heritable in the absence of the instigating signal.
ENSSSCG00000007607	KPNA7	3	6167385	6200982	-1	karyopherin subunit alpha 7 [Source:VGNC Symbol;Acc:VGNC:89566]	GO:0005819	0	spindle	The array of microtubules and associated molecules that forms between opposite poles of a eukaryotic cell during mitosis or meiosis and serves to move the duplicated chromosomes apart.
ENSSSCG00000000066	L3MBTL2	5	7253644	7277576	-1	L3MBTL histone methyl-lysine binding protein 2 [Source:VGNC Symbol;Acc:VGNC:89613]	GO:0006325	0	chromatin organization	The assembly or remodeling of chromatin composed of DNA complexed with histones, other associated proteins, and sometimes RNA.
ENSSSCG00000000066	L3MBTL2	5	7253644	7277576	-1	L3MBTL histone methyl-lysine binding protein 2 [Source:VGNC Symbol;Acc:VGNC:89613]	GO:0042393	0	histone binding	Binding to a histone, any of a group of water-soluble proteins found in association with the DNA of eukaryotic or archaeal chromosomes. They are involved in the condensation and coiling of chromosomes during cell division and have also been implicated in gene regulation and DNA replication. They may be chemically modified (methylated, acetlyated and others) to regulate gene transcription.
ENSSSCG00000000066	L3MBTL2	5	7253644	7277576	-1	L3MBTL histone methyl-lysine binding protein 2 [Source:VGNC Symbol;Acc:VGNC:89613]	GO:0046872	0	metal ion binding	Binding to a metal ion.
ENSSSCG00000000066	L3MBTL2	5	7253644	7277576	-1	L3MBTL histone methyl-lysine binding protein 2 [Source:VGNC Symbol;Acc:VGNC:89613]	GO:0035064	0	methylated histone binding	Binding to a histone in which a residue has been modified by methylation.
ENSSSCG00000000066	L3MBTL2	5	7253644	7277576	-1	L3MBTL histone methyl-lysine binding protein 2 [Source:VGNC Symbol;Acc:VGNC:89613]	GO:0006355	0	regulation of DNA-templated transcription	Any process that modulates the frequency, rate or extent of cellular DNA-templated transcription.
ENSSSCG00000000066	L3MBTL2	5	7253644	7277576	-1	L3MBTL histone methyl-lysine binding protein 2 [Source:VGNC Symbol;Acc:VGNC:89613]	GO:0008270	0	zinc ion binding	Binding to a zinc ion (Zn).
ENSSSCG00000008421	LHCGR	3	91964415	92021398	1	luteinizing hormone/choriogonadotropin receptor [Source:VGNC Symbol;Acc:VGNC:110284]	GO:0072520	0	seminiferous tubule development	The reproductive developmental process whose specific outcome is the progression of the seminiferous tubule over time, from its formation to the mature structure. Seminiferous tubules are ducts located in the testicles, and are the specific location of meiosis, and the subsequent creation of gametes, namely spermatozoa.
ENSSSCG00000003557	LIN28A	NA	NA	NA	NA	lin-28 homolog A [Source:NCBI gene (formerly Entrezgene);Acc:100142662]	GO:0031047	0	RNA-mediated gene silencing	A process in which an RNA molecule reduces expression of target genes. This can occur pre-transcriptionally by assembly of heterochromatin and prevention of transcription or co- or post-transcriptionally by targeting RNAs for degradation or by interfering with splicing or translation. This process starts once the inhibitory RNA molecule has been transcribed, and includes processing of the RNA suc…
ENSSSCG00000037612	LIN28B	1	71159251	71296217	1	lin-28 homolog B [Source:VGNC Symbol;Acc:VGNC:89729]	GO:0031047	0	RNA-mediated gene silencing	A process in which an RNA molecule reduces expression of target genes. This can occur pre-transcriptionally by assembly of heterochromatin and prevention of transcription or co- or post-transcriptionally by targeting RNAs for degradation or by interfering with splicing or translation. This process starts once the inhibitory RNA molecule has been transcribed, and includes processing of the RNA suc…
ENSSSCG00000007687	LRWD1	3	9806246	9812478	1	leucine rich repeats and WD repeat domain containing 1 [Source:VGNC Symbol;Acc:VGNC:89867]	GO:0003682	0	chromatin binding	Binding to chromatin, the network of fibers of DNA, protein, and sometimes RNA, that make up the chromosomes of the eukaryotic nucleus during interphase.
ENSSSCG00000007687	LRWD1	3	9806246	9812478	1	leucine rich repeats and WD repeat domain containing 1 [Source:VGNC Symbol;Acc:VGNC:89867]	GO:0006325	0	chromatin organization	The assembly or remodeling of chromatin composed of DNA complexed with histones, other associated proteins, and sometimes RNA.
ENSSSCG00000007687	LRWD1	3	9806246	9812478	1	leucine rich repeats and WD repeat domain containing 1 [Source:VGNC Symbol;Acc:VGNC:89867]	GO:0071169	0	establishment of protein localization to chromatin	The directed movement of a protein to a part of a chromosome that is organized into chromatin.
ENSSSCG00000007687	LRWD1	3	9806246	9812478	1	leucine rich repeats and WD repeat domain containing 1 [Source:VGNC Symbol;Acc:VGNC:89867]	GO:0000776	0	kinetochore	A multisubunit complex that is located at the centromeric region of DNA and provides an attachment point for the spindle microtubules.
ENSSSCG00000007687	LRWD1	3	9806246	9812478	1	leucine rich repeats and WD repeat domain containing 1 [Source:VGNC Symbol;Acc:VGNC:89867]	GO:0035064	0	methylated histone binding	Binding to a histone in which a residue has been modified by methylation.
ENSSSCG00000007687	LRWD1	3	9806246	9812478	1	leucine rich repeats and WD repeat domain containing 1 [Source:VGNC Symbol;Acc:VGNC:89867]	GO:0005721	0	pericentric heterochromatin	Heterochromatin that is located adjacent to the CENP-A rich centromere 'central core' and characterized by methylated H3 histone at lysine 9 (H3K9me2/H3K9me3).
ENSSSCG00000032304	MAEA	8	543291	568452	1	macrophage erythroblast attacher, E3 ubiquitin ligase [Source:VGNC Symbol;Acc:VGNC:89943]	GO:0005819	0	spindle	The array of microtubules and associated molecules that forms between opposite poles of a eukaryotic cell during mitosis or meiosis and serves to move the duplicated chromosomes apart.
ENSSSCG00000037803	MARCKS	1	79789815	79795760	1	myristoylated alanine rich protein kinase C substrate [Source:VGNC Symbol;Acc:VGNC:90024]	GO:0042585	0	germinal vesicle	The enlarged, fluid filled nucleus of a primary oocyte, the development of which is suspended in prophase I of the first meiotic division between embryohood and sexual maturity.
ENSSSCG00000029168	MARF1	3	7180749	7228410	1	meiosis regulator and mRNA stability factor 1 [Source:VGNC Symbol;Acc:VGNC:90025]	GO:1905762	1	CCR4-NOT complex binding	Binding to a CCR4-NOT complex.
ENSSSCG00000029168	MARF1	3	7180749	7228410	1	meiosis regulator and mRNA stability factor 1 [Source:VGNC Symbol;Acc:VGNC:90025]	GO:0030154	1	cell differentiation	The process in which relatively unspecialized cells, e.g. embryonic or regenerative cells, acquire specialized structural and/or functional features that characterize the cells, tissues, or organs of the mature organism or some other relatively stable phase of the organism's life history. Differentiation includes the processes involved in commitment of a cell to a specific fate and its subsequent…
ENSSSCG00000029168	MARF1	3	7180749	7228410	1	meiosis regulator and mRNA stability factor 1 [Source:VGNC Symbol;Acc:VGNC:90025]	GO:0005737	1	cytoplasm	The contents of a cell excluding the plasma membrane and nucleus, but including other subcellular structures.
ENSSSCG00000029168	MARF1	3	7180749	7228410	1	meiosis regulator and mRNA stability factor 1 [Source:VGNC Symbol;Acc:VGNC:90025]	GO:0006302	1	double-strand break repair	The repair of double-strand breaks in DNA via homologous and nonhomologous mechanisms to reform a continuous DNA helix.
ENSSSCG00000029168	MARF1	3	7180749	7228410	1	meiosis regulator and mRNA stability factor 1 [Source:VGNC Symbol;Acc:VGNC:90025]	GO:0007143	1	female meiotic nuclear division	A cell cycle process by which the cell nucleus divides as part of a meiotic cell cycle in the female germline.
ENSSSCG00000029168	MARF1	3	7180749	7228410	1	meiosis regulator and mRNA stability factor 1 [Source:VGNC Symbol;Acc:VGNC:90025]	GO:0005794	1	Golgi apparatus	A membrane-bound cytoplasmic organelle of the endomembrane system that further processes the core oligosaccharides (e.g. N-glycans) added to proteins in the endoplasmic reticulum and packages them into membrane-bound vesicles. The Golgi apparatus operates at the intersection of the secretory, lysosomal, and endocytic pathways.
ENSSSCG00000029168	MARF1	3	7180749	7228410	1	meiosis regulator and mRNA stability factor 1 [Source:VGNC Symbol;Acc:VGNC:90025]	GO:0043231	1	intracellular membrane-bounded organelle	Organized structure of distinctive morphology and function, bounded by a single or double lipid bilayer membrane and occurring within the cell. Includes the nucleus, mitochondria, plastids, vacuoles, and vesicles. Excludes the plasma membrane.
ENSSSCG00000029168	MARF1	3	7180749	7228410	1	meiosis regulator and mRNA stability factor 1 [Source:VGNC Symbol;Acc:VGNC:90025]	GO:0051321	1	meiotic cell cycle	Progression through the phases of the meiotic cell cycle, in which canonically a cell replicates to produce four offspring with half the chromosomal content of the progenitor cell via two nuclear divisions.
ENSSSCG00000029168	MARF1	3	7180749	7228410	1	meiosis regulator and mRNA stability factor 1 [Source:VGNC Symbol;Acc:VGNC:90025]	GO:0003676	1	nucleic acid binding	Binding to a nucleic acid.
ENSSSCG00000029168	MARF1	3	7180749	7228410	1	meiosis regulator and mRNA stability factor 1 [Source:VGNC Symbol;Acc:VGNC:90025]	GO:0048477	1	oogenesis	The complete process of formation and maturation of an ovum or female gamete from a primordial female germ cell. Examples of this process are found in Mus musculus and Drosophila melanogaster.
ENSSSCG00000029168	MARF1	3	7180749	7228410	1	meiosis regulator and mRNA stability factor 1 [Source:VGNC Symbol;Acc:VGNC:90025]	GO:0005777	1	peroxisome	A small organelle enclosed by a single membrane, and found in most eukaryotic cells. Contains peroxidases and other enzymes involved in a variety of metabolic processes including free radical detoxification, lipid catabolism and biosynthesis, and hydrogen peroxide metabolism.
ENSSSCG00000029168	MARF1	3	7180749	7228410	1	meiosis regulator and mRNA stability factor 1 [Source:VGNC Symbol;Acc:VGNC:90025]	GO:0010468	1	regulation of gene expression	Any process that modulates the frequency, rate or extent of gene expression. Gene expression is the process in which a gene's coding sequence is converted into a mature gene product (protein or RNA).
ENSSSCG00000029168	MARF1	3	7180749	7228410	1	meiosis regulator and mRNA stability factor 1 [Source:VGNC Symbol;Acc:VGNC:90025]	GO:0004540	1	ribonuclease activity	Catalysis of the hydrolysis of phosphodiester bonds in chains of RNA.
ENSSSCG00000029168	MARF1	3	7180749	7228410	1	meiosis regulator and mRNA stability factor 1 [Source:VGNC Symbol;Acc:VGNC:90025]	GO:0003723	1	RNA binding	Binding to an RNA molecule or a portion thereof.
ENSSSCG00000001946	MBIP	7	63659232	63687552	1	MAP3K12 binding inhibitory protein 1 [Source:VGNC Symbol;Acc:VGNC:90052]	GO:0140672	0	ATAC complex	A chromatin remodelling complex that regulates transcription via acetylation primarily of nucleosomal histones H3 and possibly H4. Shares the histone acetylation (HAT) module of GCN5/PCAF-ADA2-ADA3-SGF29 (or orthologs) with the related SAGA complex (GO:0000124). Contains HAT subunits GCN5 or PCAF in a mutually exclusive manner. In addition to the HAT module contains DR1/NC2B, KAT14, MBIP, WDR5, Y…
ENSSSCG00000034092	MBLAC1	3	8031835	8033484	1	metallo-beta-lactamase domain containing 1 [Source:VGNC Symbol;Acc:VGNC:110287]	GO:0008334	0	histone mRNA metabolic process	The chemical reactions and pathways involving an mRNA encoding a histone.
ENSSSCG00000044404	MED18	NA	NA	NA	NA	mediator complex subunit 18 [Source:VGNC Symbol;Acc:VGNC:110401]	GO:0003712	0	transcription coregulator activity	A transcription regulator activity that modulates the transcription of specific gene sets via binding to a DNA-bound DNA-binding transcription factor, either on its own or as part of a complex. Coregulators often act by altering chromatin structure and modifications. For example, one class of transcription coregulators modifies chromatin structure through covalent modification of histones. A seco…
ENSSSCG00000034405	MEI1	5	6800961	6871625	-1	meiotic double-stranded break formation protein 1 [Source:VGNC Symbol;Acc:VGNC:90131]	GO:0007127	1	meiosis I	The first meiotic nuclear division in which homologous chromosomes are paired and segregated from each other, producing two haploid daughter nuclei.
ENSSSCG00000034152	MEI4	1	88189903	88399137	-1	meiotic double-stranded break formation protein 4 [Source:VGNC Symbol;Acc:VGNC:90132]	GO:0006310	1	DNA recombination	Any process in which a new genotype is formed by reassortment of genes resulting in gene combinations different from those that were present in the parents. In eukaryotes genetic recombination can occur by chromosome assortment, intrachromosomal recombination, or nonreciprocal interchromosomal recombination. Interchromosomal recombination occurs by crossing over. In bacteria it may occur by genet…
ENSSSCG00000034152	MEI4	1	88189903	88399137	-1	meiotic double-stranded break formation protein 4 [Source:VGNC Symbol;Acc:VGNC:90132]	GO:0007129	1	homologous chromosome pairing at meiosis	The meiotic cell cycle process where side by side pairing and physical juxtaposition of homologous chromosomes is created during meiotic prophase. Homologous chromosome pairing begins when the chromosome arms begin to pair from the clustered telomeres and ends when synaptonemal complex or linear element assembly is complete.
ENSSSCG00000034152	MEI4	1	88189903	88399137	-1	meiotic double-stranded break formation protein 4 [Source:VGNC Symbol;Acc:VGNC:90132]	GO:0000800	1	lateral element	A proteinaceous core found between sister chromatids during meiotic prophase.
ENSSSCG00000034152	MEI4	1	88189903	88399137	-1	meiotic double-stranded break formation protein 4 [Source:VGNC Symbol;Acc:VGNC:90132]	GO:0051321	1	meiotic cell cycle	Progression through the phases of the meiotic cell cycle, in which canonically a cell replicates to produce four offspring with half the chromosomal content of the progenitor cell via two nuclear divisions.
ENSSSCG00000034152	MEI4	1	88189903	88399137	-1	meiotic double-stranded break formation protein 4 [Source:VGNC Symbol;Acc:VGNC:90132]	GO:0042138	1	meiotic DNA double-strand break formation	The cell cycle process in which double-strand breaks are generated at defined hotspots throughout the genome during meiosis I. This results in the initiation of meiotic recombination.
ENSSSCG00000034152	MEI4	1	88189903	88399137	-1	meiotic double-stranded break formation protein 4 [Source:VGNC Symbol;Acc:VGNC:90132]	GO:0048477	1	oogenesis	The complete process of formation and maturation of an ovum or female gamete from a primordial female germ cell. Examples of this process are found in Mus musculus and Drosophila melanogaster.
ENSSSCG00000034152	MEI4	1	88189903	88399137	-1	meiotic double-stranded break formation protein 4 [Source:VGNC Symbol;Acc:VGNC:90132]	GO:0007283	1	spermatogenesis	The developmental process by which male germ line stem cells self renew or give rise to successive cell types resulting in the development of a spermatozoa.
ENSSSCG00000025711	MEIOB	NA	NA	NA	NA	meiosis specific with OB-fold [Source:VGNC Symbol;Acc:VGNC:90134]	GO:0003682	1	chromatin binding	Binding to chromatin, the network of fibers of DNA, protein, and sometimes RNA, that make up the chromosomes of the eukaryotic nucleus during interphase.
ENSSSCG00000025711	MEIOB	NA	NA	NA	NA	meiosis specific with OB-fold [Source:VGNC Symbol;Acc:VGNC:90134]	GO:0005737	1	cytoplasm	The contents of a cell excluding the plasma membrane and nucleus, but including other subcellular structures.
ENSSSCG00000025711	MEIOB	NA	NA	NA	NA	meiosis specific with OB-fold [Source:VGNC Symbol;Acc:VGNC:90134]	GO:0003677	1	DNA binding	Any molecular function by which a gene product interacts selectively and non-covalently with DNA (deoxyribonucleic acid).
ENSSSCG00000025711	MEIOB	NA	NA	NA	NA	meiosis specific with OB-fold [Source:VGNC Symbol;Acc:VGNC:90134]	GO:0000724	1	double-strand break repair via homologous recombination	The error-free repair of a double-strand break in DNA in which the broken DNA molecule is repaired using homologous sequences. A strand in the broken DNA searches for a homologous region in an intact chromosome to serve as the template for DNA synthesis. The restoration of two intact DNA molecules results in the exchange, reciprocal or nonreciprocal, of genetic material between the intact DNA mol…
ENSSSCG00000025711	MEIOB	NA	NA	NA	NA	meiosis specific with OB-fold [Source:VGNC Symbol;Acc:VGNC:90134]	GO:0007144	1	female meiosis I	The cell cycle process in which the first meiotic division occurs in the female germline.
ENSSSCG00000025711	MEIOB	NA	NA	NA	NA	meiosis specific with OB-fold [Source:VGNC Symbol;Acc:VGNC:90134]	GO:0009566	1	fertilization	The union of gametes of opposite sexes during the process of sexual reproduction to form a zygote. It involves the fusion of the gametic nuclei (karyogamy) and cytoplasm (plasmogamy).
ENSSSCG00000025711	MEIOB	NA	NA	NA	NA	meiosis specific with OB-fold [Source:VGNC Symbol;Acc:VGNC:90134]	GO:0007129	1	homologous chromosome pairing at meiosis	The meiotic cell cycle process where side by side pairing and physical juxtaposition of homologous chromosomes is created during meiotic prophase. Homologous chromosome pairing begins when the chromosome arms begin to pair from the clustered telomeres and ends when synaptonemal complex or linear element assembly is complete.
ENSSSCG00000025711	MEIOB	NA	NA	NA	NA	meiosis specific with OB-fold [Source:VGNC Symbol;Acc:VGNC:90134]	GO:0007141	1	male meiosis I	A cell cycle process comprising the steps by which a cell progresses through male meiosis I, the first meiotic division in the male germline.
ENSSSCG00000025711	MEIOB	NA	NA	NA	NA	meiosis specific with OB-fold [Source:VGNC Symbol;Acc:VGNC:90134]	GO:0007140	1	male meiotic nuclear division	A cell cycle process by which the cell nucleus divides as part of a meiotic cell cycle in the male germline.
ENSSSCG00000025711	MEIOB	NA	NA	NA	NA	meiosis specific with OB-fold [Source:VGNC Symbol;Acc:VGNC:90134]	GO:0051321	1	meiotic cell cycle	Progression through the phases of the meiotic cell cycle, in which canonically a cell replicates to produce four offspring with half the chromosomal content of the progenitor cell via two nuclear divisions.
ENSSSCG00000025711	MEIOB	NA	NA	NA	NA	meiosis specific with OB-fold [Source:VGNC Symbol;Acc:VGNC:90134]	GO:0031090	1	organelle membrane	A membrane that is one of the two lipid bilayers of an organelle envelope or the outermost membrane of single membrane bound organelle.
ENSSSCG00000025711	MEIOB	NA	NA	NA	NA	meiosis specific with OB-fold [Source:VGNC Symbol;Acc:VGNC:90134]	GO:0000712	1	resolution of meiotic recombination intermediates	The cleavage and rejoining of intermediates, such as Holliday junctions, formed during meiotic recombination to produce two intact molecules in which genetic material has been exchanged.
ENSSSCG00000025711	MEIOB	NA	NA	NA	NA	meiosis specific with OB-fold [Source:VGNC Symbol;Acc:VGNC:90134]	GO:0008310	1	single-stranded DNA 3'-5' exodeoxyribonuclease activity	Catalysis of the sequential cleavage of mononucleotides from a free 3' terminus of a single-stranded DNA molecule.
ENSSSCG00000025711	MEIOB	NA	NA	NA	NA	meiosis specific with OB-fold [Source:VGNC Symbol;Acc:VGNC:90134]	GO:0003697	1	single-stranded DNA binding	Binding to single-stranded DNA.
ENSSSCG00000053677	MRGBP	17	62058424	62062960	1	MRG domain binding protein [Source:HGNC Symbol;Acc:HGNC:15866]	GO:0043189	0	H4/H2A histone acetyltransferase complex	A multisubunit complex that catalyzes the acetylation of histones H4 and H2A.
ENSSSCG00000053677	MRGBP	17	62058424	62062960	1	MRG domain binding protein [Source:HGNC Symbol;Acc:HGNC:15866]	GO:0035267	0	NuA4 histone acetyltransferase complex	A complex having histone acetylase activity on chromatin, as well as ATPase, DNA helicase and structural DNA binding activities. The complex is thought to be involved in double-strand DNA break repair. Subunits of the human complex include HTATIP/TIP60, TRRAP, RUVBL1, BUVBL2, beta-actin and BAF53/ACTL6A. In yeast, the complex has 13 subunits, including the catalytic subunit Esa1 (homologous to hu…
ENSSSCG00000053677	MRGBP	17	62058424	62062960	1	MRG domain binding protein [Source:HGNC Symbol;Acc:HGNC:15866]	GO:0000786	0	nucleosome	A complex comprised of DNA wound around a multisubunit core and associated proteins, which forms the primary packing unit of DNA into higher order structures.
ENSSSCG00000053677	MRGBP	17	62058424	62062960	1	MRG domain binding protein [Source:HGNC Symbol;Acc:HGNC:15866]	GO:1905168	1	positive regulation of double-strand break repair via homologous recombination	Any process that activates or increases the frequency, rate or extent of double-strand break repair via homologous recombination.
ENSSSCG00000039171	MRTFB	NA	NA	NA	NA	myocardin related transcription factor B [Source:VGNC Symbol;Acc:VGNC:90404]	GO:0003713	0	transcription coactivator activity	A transcription coregulator activity that activates or increases the transcription of specific gene sets via binding to a DNA-bound DNA-binding transcription factor, either on its own or as part of a complex. Coactivators often act by altering chromatin structure and modifications. For example, one class of transcription coactivators modifies chromatin structure through covalent modification of h…
ENSSSCG00000008428	MSH2	3	93081219	93163585	-1	mutS homolog 2 [Source:NCBI gene (formerly Entrezgene);Acc:100337661]	GO:0019237	0	centromeric DNA binding	Binding to a centromere, a region of chromosome where the spindle fibers attach during mitosis and meiosis.
ENSSSCG00000008428	MSH2	3	93081219	93163585	-1	mutS homolog 2 [Source:NCBI gene (formerly Entrezgene);Acc:100337661]	GO:0003682	0	chromatin binding	Binding to chromatin, the network of fibers of DNA, protein, and sometimes RNA, that make up the chromosomes of the eukaryotic nucleus during interphase.
ENSSSCG00000008428	MSH2	3	93081219	93163585	-1	mutS homolog 2 [Source:NCBI gene (formerly Entrezgene);Acc:100337661]	GO:0045190	0	isotype switching	The switching of activated B cells from IgM biosynthesis to biosynthesis of other isotypes of immunoglobulin, accomplished through a recombination process involving an intrachromosomal deletion involving switch regions that reside 5' of each constant region gene segment in the immunoglobulin heavy chain locus.
ENSSSCG00000008428	MSH2	3	93081219	93163585	-1	mutS homolog 2 [Source:NCBI gene (formerly Entrezgene);Acc:100337661]	GO:0006298	0	mismatch repair	A system for the correction of errors in which an incorrect base, which cannot form hydrogen bonds with the corresponding base in the parent strand, is incorporated into the daughter strand. The mismatch repair system promotes genomic fidelity by repairing base-base mismatches, insertion-deletion loops and heterologies generated during DNA replication and recombination.
ENSSSCG00000008428	MSH2	3	93081219	93163585	-1	mutS homolog 2 [Source:NCBI gene (formerly Entrezgene);Acc:100337661]	GO:0045910	1	negative regulation of DNA recombination	Any process that stops, prevents, or reduces the frequency, rate or extent of DNA recombination.
ENSSSCG00000008428	MSH2	3	93081219	93163585	-1	mutS homolog 2 [Source:NCBI gene (formerly Entrezgene);Acc:100337661]	GO:0071168	0	protein localization to chromatin	Any process in which a protein is transported to, or maintained at, a part of a chromosome that is organized into chromatin.
ENSSSCG00000008428	MSH2	3	93081219	93163585	-1	mutS homolog 2 [Source:NCBI gene (formerly Entrezgene);Acc:100337661]	GO:0016447	0	somatic recombination of immunoglobulin gene segments	The process in which immunoglobulin genes are formed through recombination of the germline genetic elements, as known as immunoglobulin gene segments, within a single locus.
ENSSSCG00000008428	MSH2	3	93081219	93163585	-1	mutS homolog 2 [Source:NCBI gene (formerly Entrezgene);Acc:100337661]	GO:0002204	0	somatic recombination of immunoglobulin genes involved in immune response	The process in which immunoglobulin genes are formed through recombination of the germline genetic elements, also known as immunoglobulin gene segments, within a single locus following the induction of and contributing to an immune response.
ENSSSCG00000003775	MSH4	6	137410691	137534233	-1	Rab geranylgeranyltransferase subunit beta [Source:NCBI gene (formerly Entrezgene);Acc:733698]	GO:0007292	0	female gamete generation	Generation of the female gamete; specialised haploid cells produced by meiosis and along with a male gamete takes part in sexual reproduction.
ENSSSCG00000003775	MSH4	6	137410691	137534233	-1	Rab geranylgeranyltransferase subunit beta [Source:NCBI gene (formerly Entrezgene);Acc:733698]	GO:0007129	1	homologous chromosome pairing at meiosis	The meiotic cell cycle process where side by side pairing and physical juxtaposition of homologous chromosomes is created during meiotic prophase. Homologous chromosome pairing begins when the chromosome arms begin to pair from the clustered telomeres and ends when synaptonemal complex or linear element assembly is complete.
ENSSSCG00000003775	MSH4	6	137410691	137534233	-1	Rab geranylgeranyltransferase subunit beta [Source:NCBI gene (formerly Entrezgene);Acc:733698]	GO:0051321	1	meiotic cell cycle	Progression through the phases of the meiotic cell cycle, in which canonically a cell replicates to produce four offspring with half the chromosomal content of the progenitor cell via two nuclear divisions.
ENSSSCG00000003775	MSH4	6	137410691	137534233	-1	Rab geranylgeranyltransferase subunit beta [Source:NCBI gene (formerly Entrezgene);Acc:733698]	GO:0006298	0	mismatch repair	A system for the correction of errors in which an incorrect base, which cannot form hydrogen bonds with the corresponding base in the parent strand, is incorporated into the daughter strand. The mismatch repair system promotes genomic fidelity by repairing base-base mismatches, insertion-deletion loops and heterologies generated during DNA replication and recombination.
ENSSSCG00000003775	MSH4	6	137410691	137534233	-1	Rab geranylgeranyltransferase subunit beta [Source:NCBI gene (formerly Entrezgene);Acc:733698]	GO:0007131	1	reciprocal meiotic recombination	The cell cycle process in which double strand breaks are formed and repaired through a single or double Holliday junction intermediate. This results in the equal exchange of genetic material between non-sister chromatids in a pair of homologous chromosomes. These reciprocal recombinant products ensure the proper segregation of homologous chromosomes during meiosis I and create genetic diversity.
ENSSSCG00000003775	MSH4	6	137410691	137534233	-1	Rab geranylgeranyltransferase subunit beta [Source:NCBI gene (formerly Entrezgene);Acc:733698]	GO:0005713	1	recombination nodule	An electron dense structure that is associated with meiotic chromosomes.
ENSSSCG00000003775	MSH4	6	137410691	137534233	-1	Rab geranylgeranyltransferase subunit beta [Source:NCBI gene (formerly Entrezgene);Acc:733698]	GO:0000795	1	synaptonemal complex	A proteinaceous scaffold found between homologous chromosomes during meiosis. It consists of 2 lateral elements and a central element, all running parallel to each other. Transverse filaments connect the lateral elements to the central element.
ENSSSCG00000020931	MSH6	3	92785664	92814238	-1	mutS homolog 6 [Source:VGNC Symbol;Acc:VGNC:90420]	GO:0000785	0	chromatin	The ordered and organized complex of DNA, protein, and sometimes RNA, that forms the chromosome.
ENSSSCG00000020931	MSH6	3	92785664	92814238	-1	mutS homolog 6 [Source:VGNC Symbol;Acc:VGNC:90420]	GO:0003682	0	chromatin binding	Binding to chromatin, the network of fibers of DNA, protein, and sometimes RNA, that make up the chromosomes of the eukaryotic nucleus during interphase.
ENSSSCG00000020931	MSH6	3	92785664	92814238	-1	mutS homolog 6 [Source:VGNC Symbol;Acc:VGNC:90420]	GO:0045190	0	isotype switching	The switching of activated B cells from IgM biosynthesis to biosynthesis of other isotypes of immunoglobulin, accomplished through a recombination process involving an intrachromosomal deletion involving switch regions that reside 5' of each constant region gene segment in the immunoglobulin heavy chain locus.
ENSSSCG00000020931	MSH6	3	92785664	92814238	-1	mutS homolog 6 [Source:VGNC Symbol;Acc:VGNC:90420]	GO:0035064	0	methylated histone binding	Binding to a histone in which a residue has been modified by methylation.
ENSSSCG00000020931	MSH6	3	92785664	92814238	-1	mutS homolog 6 [Source:VGNC Symbol;Acc:VGNC:90420]	GO:0006298	0	mismatch repair	A system for the correction of errors in which an incorrect base, which cannot form hydrogen bonds with the corresponding base in the parent strand, is incorporated into the daughter strand. The mismatch repair system promotes genomic fidelity by repairing base-base mismatches, insertion-deletion loops and heterologies generated during DNA replication and recombination.
ENSSSCG00000020931	MSH6	3	92785664	92814238	-1	mutS homolog 6 [Source:VGNC Symbol;Acc:VGNC:90420]	GO:0045910	1	negative regulation of DNA recombination	Any process that stops, prevents, or reduces the frequency, rate or extent of DNA recombination.
ENSSSCG00000020931	MSH6	3	92785664	92814238	-1	mutS homolog 6 [Source:VGNC Symbol;Acc:VGNC:90420]	GO:0016447	0	somatic recombination of immunoglobulin gene segments	The process in which immunoglobulin genes are formed through recombination of the germline genetic elements, as known as immunoglobulin gene segments, within a single locus.
ENSSSCG00000021065	NAA60	NA	NA	NA	NA	N-alpha-acetyltransferase 60, NatF catalytic subunit [Source:VGNC Symbol;Acc:VGNC:96754]	GO:0006325	0	chromatin organization	The assembly or remodeling of chromatin composed of DNA complexed with histones, other associated proteins, and sometimes RNA.
ENSSSCG00000021065	NAA60	NA	NA	NA	NA	N-alpha-acetyltransferase 60, NatF catalytic subunit [Source:VGNC Symbol;Acc:VGNC:96754]	GO:0006338	0	chromatin remodeling	A dynamic process of chromatin reorganization resulting in changes to chromatin structure. These changes allow DNA metabolic processes such as transcriptional regulation, DNA recombination, DNA repair, and DNA replication.
ENSSSCG00000021065	NAA60	NA	NA	NA	NA	N-alpha-acetyltransferase 60, NatF catalytic subunit [Source:VGNC Symbol;Acc:VGNC:96754]	GO:0004402	0	histone acetyltransferase activity	Catalysis of the reaction: acetyl-CoA + histone = CoA + acetyl-histone.
ENSSSCG00000021065	NAA60	NA	NA	NA	NA	N-alpha-acetyltransferase 60, NatF catalytic subunit [Source:VGNC Symbol;Acc:VGNC:96754]	GO:0010485	0	histone H4 acetyltransferase activity	Catalysis of the reaction: acetyl-CoA + histone H4 = CoA + acetyl-histone H4.
ENSSSCG00000021065	NAA60	NA	NA	NA	NA	N-alpha-acetyltransferase 60, NatF catalytic subunit [Source:VGNC Symbol;Acc:VGNC:96754]	GO:0006334	0	nucleosome assembly	The aggregation, arrangement and bonding together of a nucleosome, the beadlike structural units of eukaryotic chromatin composed of histones and DNA.
ENSSSCG00000008125	NCAPH	3	46852392	46893013	-1	non-SMC condensin I complex subunit H [Source:VGNC Symbol;Acc:VGNC:90601]	GO:0003682	0	chromatin binding	Binding to chromatin, the network of fibers of DNA, protein, and sometimes RNA, that make up the chromosomes of the eukaryotic nucleus during interphase.
ENSSSCG00000008125	NCAPH	3	46852392	46893013	-1	non-SMC condensin I complex subunit H [Source:VGNC Symbol;Acc:VGNC:90601]	GO:0030261	0	chromosome condensation	The progressive compaction of dispersed interphase chromatin into threadlike chromosomes prior to mitotic or meiotic nuclear division, or during apoptosis, in eukaryotic cells.
ENSSSCG00000008125	NCAPH	3	46852392	46893013	-1	non-SMC condensin I complex subunit H [Source:VGNC Symbol;Acc:VGNC:90601]	GO:0000796	0	condensin complex	A multisubunit protein complex that plays a central role in chromosome condensation in meiosis and mitosis.
ENSSSCG00000008125	NCAPH	3	46852392	46893013	-1	non-SMC condensin I complex subunit H [Source:VGNC Symbol;Acc:VGNC:90601]	GO:0051309	1	female meiosis chromosome separation	The process in which paired chromosomes are physically detached from each other during female meiosis.
ENSSSCG00000008125	NCAPH	3	46852392	46893013	-1	non-SMC condensin I complex subunit H [Source:VGNC Symbol;Acc:VGNC:90601]	GO:0007143	1	female meiotic nuclear division	A cell cycle process by which the cell nucleus divides as part of a meiotic cell cycle in the female germline.
ENSSSCG00000008125	NCAPH	3	46852392	46893013	-1	non-SMC condensin I complex subunit H [Source:VGNC Symbol;Acc:VGNC:90601]	GO:0010032	1	meiotic chromosome condensation	Compaction of chromatin structure prior to meiosis in eukaryotic cells.
ENSSSCG00000008125	NCAPH	3	46852392	46893013	-1	non-SMC condensin I complex subunit H [Source:VGNC Symbol;Acc:VGNC:90601]	GO:0045132	1	meiotic chromosome segregation	The process in which genetic material, in the form of chromosomes, is organized into specific structures and then physically separated and apportioned to two or more sets during M phase of the meiotic cell cycle.
ENSSSCG00000008125	NCAPH	3	46852392	46893013	-1	non-SMC condensin I complex subunit H [Source:VGNC Symbol;Acc:VGNC:90601]	GO:0007076	0	mitotic chromosome condensation	The cell cycle process in which chromatin structure is compacted prior to and during mitosis in eukaryotic cells.
ENSSSCG00000040479	NDE1	3	7125936	7180623	-1	nudE neurodevelopment protein 1 [Source:VGNC Symbol;Acc:VGNC:90624]	GO:0000776	0	kinetochore	A multisubunit complex that is located at the centromeric region of DNA and provides an attachment point for the spindle microtubules.
ENSSSCG00000040479	NDE1	3	7125936	7180623	-1	nudE neurodevelopment protein 1 [Source:VGNC Symbol;Acc:VGNC:90624]	GO:0005819	0	spindle	The array of microtubules and associated molecules that forms between opposite poles of a eukaryotic cell during mitosis or meiosis and serves to move the duplicated chromosomes apart.
ENSSSCG00000040479	NDE1	3	7125936	7180623	-1	nudE neurodevelopment protein 1 [Source:VGNC Symbol;Acc:VGNC:90624]	GO:0031616	0	spindle pole centrosome	A centrosome from which one pole of a mitotic or meiotic spindle is organized.
ENSSSCG00000008681	NELFA	8	1018453	1039134	-1	negative elongation factor complex member A [Source:VGNC Symbol;Acc:VGNC:90680]	GO:0003682	0	chromatin binding	Binding to chromatin, the network of fibers of DNA, protein, and sometimes RNA, that make up the chromosomes of the eukaryotic nucleus during interphase.
ENSSSCG00000055255	NGRN	7	55827375	55835459	1	neugrin, neurite outgrowth associated [Source:HGNC Symbol;Acc:HGNC:18077]	GO:0072686	0	mitotic spindle	A spindle that forms as part of mitosis. Mitotic and meiotic spindles contain distinctive complements of proteins associated with microtubules.
ENSSSCG00000003565	NR0B2	NA	NA	NA	NA	nuclear receptor subfamily 0 group B member 2 [Source:VGNC Symbol;Acc:VGNC:90868]	GO:0000785	0	chromatin	The ordered and organized complex of DNA, protein, and sometimes RNA, that forms the chromosome.
ENSSSCG00000003565	NR0B2	NA	NA	NA	NA	nuclear receptor subfamily 0 group B member 2 [Source:VGNC Symbol;Acc:VGNC:90868]	GO:0003714	0	transcription corepressor activity	A transcription coregulator activity that represses or decreases the transcription of specific gene sets via binding to a DNA-bound DNA-binding transcription factor, either on its own or as part of a complex. Corepressors often act by altering chromatin structure and modifications. For example, one class of transcription corepressors modifies chromatin structure through covalent modification of h…
ENSSSCG00000004384	NR2E1	1	74271042	74292681	1	nuclear receptor subfamily 2 group E member 1 [Source:VGNC Symbol;Acc:VGNC:90878]	GO:0042826	0	histone deacetylase binding	Binding to histone deacetylase.
ENSSSCG00000002010	NRL	7	75206719	75210529	1	neural retina leucine zipper [Source:VGNC Symbol;Acc:VGNC:90898]	GO:1990841	0	promoter-specific chromatin binding	Binding to a section of chromatin that is associated with gene promoter sequences of DNA.
ENSSSCG00000008682	NSD2	8	964893	1018028	1	nuclear receptor binding SET domain protein 2 [Source:VGNC Symbol;Acc:VGNC:90905]	GO:0000785	0	chromatin	The ordered and organized complex of DNA, protein, and sometimes RNA, that forms the chromosome.
ENSSSCG00000008682	NSD2	8	964893	1018028	1	nuclear receptor binding SET domain protein 2 [Source:VGNC Symbol;Acc:VGNC:90905]	GO:0003682	0	chromatin binding	Binding to chromatin, the network of fibers of DNA, protein, and sometimes RNA, that make up the chromosomes of the eukaryotic nucleus during interphase.
ENSSSCG00000008682	NSD2	8	964893	1018028	1	nuclear receptor binding SET domain protein 2 [Source:VGNC Symbol;Acc:VGNC:90905]	GO:0006325	0	chromatin organization	The assembly or remodeling of chromatin composed of DNA complexed with histones, other associated proteins, and sometimes RNA.
ENSSSCG00000008682	NSD2	8	964893	1018028	1	nuclear receptor binding SET domain protein 2 [Source:VGNC Symbol;Acc:VGNC:90905]	GO:0006338	0	chromatin remodeling	A dynamic process of chromatin reorganization resulting in changes to chromatin structure. These changes allow DNA metabolic processes such as transcriptional regulation, DNA recombination, DNA repair, and DNA replication.
ENSSSCG00000008682	NSD2	8	964893	1018028	1	nuclear receptor binding SET domain protein 2 [Source:VGNC Symbol;Acc:VGNC:90905]	GO:0046975	0	histone H3K36 methyltransferase activity	Catalysis of the reaction: S-adenosyl-L-methionine + histone H3 L-lysine (position 36) = S-adenosyl-L-homocysteine + histone H3 N6-methyl-L-lysine (position 36). This reaction is the addition of a methyl group to the lysine residue at position 36 of the histone H3 protein.
ENSSSCG00000008682	NSD2	8	964893	1018028	1	nuclear receptor binding SET domain protein 2 [Source:VGNC Symbol;Acc:VGNC:90905]	GO:0140955	0	histone H3K36 trimethyltransferase activity	Catalysis of the reaction: L-lysyl36-[histone H3] + 3 S-adenosyl-L-methionine = 3 H+ + N6,N6,N6-trimethyl-L-lysyl36-[histone H3] + 3 S-adenosyl-L-homocysteine. This reaction is the successive addition of three methyl groups to the lysine residue at position 36 of histone H3, producing histone H3K36me3.
ENSSSCG00000008682	NSD2	8	964893	1018028	1	nuclear receptor binding SET domain protein 2 [Source:VGNC Symbol;Acc:VGNC:90905]	GO:0042054	0	histone methyltransferase activity	Catalysis of the reaction: S-adenosyl-L-methionine + histone = S-adenosyl-L-homocysteine + methyl-histone. Histone methylation generally occurs on either an arginine or a lysine residue.
ENSSSCG00000003566	NUDC	NA	NA	NA	NA	nuclear distribution C, dynein complex regulator [Source:NCBI gene (formerly Entrezgene);Acc:100511023]	GO:0072686	0	mitotic spindle	A spindle that forms as part of mitosis. Mitotic and meiotic spindles contain distinctive complements of proteins associated with microtubules.
ENSSSCG00000002143	PARP2	7	78535076	78551375	-1	poly(ADP-ribose) polymerase 2 [Source:VGNC Symbol;Acc:VGNC:111759]	GO:0003682	0	chromatin binding	Binding to chromatin, the network of fibers of DNA, protein, and sometimes RNA, that make up the chromosomes of the eukaryotic nucleus during interphase.
ENSSSCG00000002143	PARP2	7	78535076	78551375	-1	poly(ADP-ribose) polymerase 2 [Source:VGNC Symbol;Acc:VGNC:111759]	GO:0140861	0	DNA repair-dependent chromatin remodeling	A chromatin remodeling process that allows DNA repair enzyme to access genomic DNA and repair DNA lesions.
ENSSSCG00000002143	PARP2	7	78535076	78551375	-1	poly(ADP-ribose) polymerase 2 [Source:VGNC Symbol;Acc:VGNC:111759]	GO:0031491	0	nucleosome binding	Binding to a nucleosome, a complex comprised of DNA wound around a multisubunit core and associated proteins, which forms the primary packing unit of DNA into higher order structures.
ENSSSCG00000029983	PCGF3	8	140446	182261	1	polycomb group ring finger 3 [Source:VGNC Symbol;Acc:VGNC:91220]	GO:0140862	0	histone H2AK119 ubiquitin ligase activity	Catalysis of the transfer of a ubiquitin molecule to histone 2A at the lysine-119 residue.
ENSSSCG00000029983	PCGF3	8	140446	182261	1	polycomb group ring finger 3 [Source:VGNC Symbol;Acc:VGNC:91220]	GO:0031519	0	PcG protein complex	A chromatin-associated multiprotein complex containing Polycomb Group proteins. In Drosophila, Polycomb group proteins are involved in the long-term maintenance of gene repression, and PcG protein complexes associate with Polycomb group response elements (PREs) in target genes to regulate higher-order chromatin structure.
ENSSSCG00000029983	PCGF3	8	140446	182261	1	polycomb group ring finger 3 [Source:VGNC Symbol;Acc:VGNC:91220]	GO:0035102	0	PRC1 complex	A multiprotein complex that mediates monoubiquitination of lysine residues of histone H2A (lysine-118 in Drosophila or lysine-119 in mammals). The complex is required for stable long-term maintenance of transcriptionally repressed states and is involved in chromatin remodeling.
ENSSSCG00000008080	PHF2	NA	NA	NA	NA	PHD finger protein 2 [Source:VGNC Symbol;Acc:VGNC:91382]	GO:0006325	0	chromatin organization	The assembly or remodeling of chromatin composed of DNA complexed with histones, other associated proteins, and sometimes RNA.
ENSSSCG00000008080	PHF2	NA	NA	NA	NA	PHD finger protein 2 [Source:VGNC Symbol;Acc:VGNC:91382]	GO:0032452	0	histone demethylase activity	Catalysis of the removal of a methyl group from a histone.
ENSSSCG00000008080	PHF2	NA	NA	NA	NA	PHD finger protein 2 [Source:VGNC Symbol;Acc:VGNC:91382]	GO:0032454	0	histone H3K9 demethylase activity	Catalysis of the removal of a methyl group from a modified lysine residue at position 9 of the histone H3 protein.
ENSSSCG00000008080	PHF2	NA	NA	NA	NA	PHD finger protein 2 [Source:VGNC Symbol;Acc:VGNC:91382]	GO:0035575	0	histone H4K20 demethylase activity	Catalysis of the removal of the methyl group from a modified lysine residue at position 20 of the histone H4 protein. This is a dioxygenase reaction that is dependent on Fe(II) and 2-oxoglutarate.
ENSSSCG00000008080	PHF2	NA	NA	NA	NA	PHD finger protein 2 [Source:VGNC Symbol;Acc:VGNC:91382]	GO:0000776	0	kinetochore	A multisubunit complex that is located at the centromeric region of DNA and provides an attachment point for the spindle microtubules.
ENSSSCG00000008080	PHF2	NA	NA	NA	NA	PHD finger protein 2 [Source:VGNC Symbol;Acc:VGNC:91382]	GO:0035064	0	methylated histone binding	Binding to a histone in which a residue has been modified by methylation.
ENSSSCG00000008080	PHF2	NA	NA	NA	NA	PHD finger protein 2 [Source:VGNC Symbol;Acc:VGNC:91382]	GO:0061188	0	negative regulation of rDNA heterochromatin formation	Any process that decreases the rate, frequency, or extent of ribosomal DNA heterochromatin formation.
ENSSSCG00000008080	PHF2	NA	NA	NA	NA	PHD finger protein 2 [Source:VGNC Symbol;Acc:VGNC:91382]	GO:0003713	0	transcription coactivator activity	A transcription coregulator activity that activates or increases the transcription of specific gene sets via binding to a DNA-bound DNA-binding transcription factor, either on its own or as part of a complex. Coactivators often act by altering chromatin structure and modifications. For example, one class of transcription coactivators modifies chromatin structure through covalent modification of h…
ENSSSCG00000008080	PHF2	NA	NA	NA	NA	PHD finger protein 2 [Source:VGNC Symbol;Acc:VGNC:91382]	GO:0003712	0	transcription coregulator activity	A transcription regulator activity that modulates the transcription of specific gene sets via binding to a DNA-bound DNA-binding transcription factor, either on its own or as part of a complex. Coregulators often act by altering chromatin structure and modifications. For example, one class of transcription coregulators modifies chromatin structure through covalent modification of histones. A seco…
ENSSSCG00000008080	PHF2	NA	NA	NA	NA	PHD finger protein 2 [Source:VGNC Symbol;Acc:VGNC:91382]	GO:0045815	0	transcription initiation-coupled chromatin remodeling	A chromatin remodeling process that capacitates gene expression by either modifying the chromatin fiber, the nucleosomal histones, or the DNA.
ENSSSCG00000004473	PHIP	1	87117092	87243675	1	pleckstrin homology domain interacting protein [Source:VGNC Symbol;Acc:VGNC:91392]	GO:0070577	0	lysine-acetylated histone binding	Binding to a histone in which a lysine residue has been modified by acetylation.
ENSSSCG00000001912	PML	7	59405053	59450105	-1	PML nuclear body scaffold [Source:VGNC Symbol;Acc:VGNC:99296]	GO:0000792	0	heterochromatin	A compact and highly condensed form of chromatin that is refractory to transcription.
ENSSSCG00000007590	PMS2	3	5118018	5145628	1	PMS1 homolog 2, mismatch repair system component [Source:VGNC Symbol;Acc:VGNC:98206]	GO:0006298	0	mismatch repair	A system for the correction of errors in which an incorrect base, which cannot form hydrogen bonds with the corresponding base in the parent strand, is incorporated into the daughter strand. The mismatch repair system promotes genomic fidelity by repairing base-base mismatches, insertion-deletion loops and heterologies generated during DNA replication and recombination.
ENSSSCG00000007590	PMS2	3	5118018	5145628	1	PMS1 homolog 2, mismatch repair system component [Source:VGNC Symbol;Acc:VGNC:98206]	GO:0016447	0	somatic recombination of immunoglobulin gene segments	The process in which immunoglobulin genes are formed through recombination of the germline genetic elements, as known as immunoglobulin gene segments, within a single locus.
ENSSSCG00000027718	POLN	8	1073889	1197086	-1	HAUS augmin like complex subunit 3 [Source:VGNC Symbol;Acc:VGNC:98933]	GO:0000724	1	double-strand break repair via homologous recombination	The error-free repair of a double-strand break in DNA in which the broken DNA molecule is repaired using homologous sequences. A strand in the broken DNA searches for a homologous region in an intact chromosome to serve as the template for DNA synthesis. The restoration of two intact DNA molecules results in the exchange, reciprocal or nonreciprocal, of genetic material between the intact DNA mol…
ENSSSCG00000027718	POLN	8	1073889	1197086	-1	HAUS augmin like complex subunit 3 [Source:VGNC Symbol;Acc:VGNC:98933]	GO:0005819	0	spindle	The array of microtubules and associated molecules that forms between opposite poles of a eukaryotic cell during mitosis or meiosis and serves to move the duplicated chromosomes apart.
ENSSSCG00000022096	POU3F3	3	49806161	49807666	-1	POU class 3 homeobox 3 [Source:VGNC Symbol;Acc:VGNC:91676]	GO:0071837	0	HMG box domain binding	Binding to an HMG box domain, a protein domain that consists of three helices in an irregular array. HMG-box domains are found in one or more copies in HMG-box proteins, which form a large, diverse family involved in the regulation of DNA-dependent processes such as transcription, replication, and strand repair, all of which require the bending and unwinding of chromatin.
ENSSSCG00000008398	PPP4R3B	3	85650068	85711120	1	protein phosphatase 4 regulatory subunit 3B [Source:NCBI gene (formerly Entrezgene);Acc:100512224]	GO:0000785	0	chromatin	The ordered and organized complex of DNA, protein, and sometimes RNA, that forms the chromosome.
ENSSSCG00000037307	PRC1	7	55869821	55900978	1	protein regulator of cytokinesis 1 [Source:VGNC Symbol;Acc:VGNC:104036]	GO:0005819	0	spindle	The array of microtubules and associated molecules that forms between opposite poles of a eukaryotic cell during mitosis or meiosis and serves to move the duplicated chromosomes apart.
ENSSSCG00000004369	PRDM1	1	72311880	72335466	1	PR/SET domain 1 [Source:VGNC Symbol;Acc:VGNC:91772]	GO:1990226	0	histone methyltransferase binding	Binding to a histone methyltransferase enzyme.
ENSSSCG00000004369	PRDM1	1	72311880	72335466	1	PR/SET domain 1 [Source:VGNC Symbol;Acc:VGNC:91772]	GO:1990841	0	promoter-specific chromatin binding	Binding to a section of chromatin that is associated with gene promoter sequences of DNA.
ENSSSCG00000026662	PRDM7	6	64374	76394	1	PR/SET domain 7 [Source:HGNC Symbol;Acc:HGNC:9351]	GO:0006338	0	chromatin remodeling	A dynamic process of chromatin reorganization resulting in changes to chromatin structure. These changes allow DNA metabolic processes such as transcriptional regulation, DNA recombination, DNA repair, and DNA replication.
ENSSSCG00000026662	PRDM7	6	64374	76394	1	PR/SET domain 7 [Source:HGNC Symbol;Acc:HGNC:9351]	GO:0042800	0	histone H3K4 methyltransferase activity	Catalysis of the reaction: S-adenosyl-L-methionine + histone H3 L-lysine (position 4) = S-adenosyl-L-homocysteine + histone H3 N6-methyl-L-lysine (position 4). This reaction is the addition of up to three methyl groups to the lysine residue at position 4 of the histone H3 protein.
ENSSSCG00000026662	PRDM7	6	64374	76394	1	PR/SET domain 7 [Source:HGNC Symbol;Acc:HGNC:9351]	GO:0042054	0	histone methyltransferase activity	Catalysis of the reaction: S-adenosyl-L-methionine + histone = S-adenosyl-L-homocysteine + methyl-histone. Histone methylation generally occurs on either an arginine or a lysine residue.
ENSSSCG00000021337	PRM1	NA	NA	NA	NA	protamine 1 [Source:NCBI gene (formerly Entrezgene);Acc:397487]	GO:0030261	0	chromosome condensation	The progressive compaction of dispersed interphase chromatin into threadlike chromosomes prior to mitotic or meiotic nuclear division, or during apoptosis, in eukaryotic cells.
ENSSSCG00000021337	PRM1	NA	NA	NA	NA	protamine 1 [Source:NCBI gene (formerly Entrezgene);Acc:397487]	GO:0000786	0	nucleosome	A complex comprised of DNA wound around a multisubunit core and associated proteins, which forms the primary packing unit of DNA into higher order structures.
ENSSSCG00000021337	PRM1	NA	NA	NA	NA	protamine 1 [Source:NCBI gene (formerly Entrezgene);Acc:397487]	GO:0035092	0	sperm DNA condensation	The progressive compaction of the spermatid chromatin so that it reaches a level of condensation that is not compatible with nuclear activities such as transcription or DNA replication.
ENSSSCG00000030045	PRMT5	7	76110951	76124989	1	protein arginine methyltransferase 5 [Source:VGNC Symbol;Acc:VGNC:91822]	GO:0000785	0	chromatin	The ordered and organized complex of DNA, protein, and sometimes RNA, that forms the chromosome.
ENSSSCG00000030045	PRMT5	7	76110951	76124989	1	protein arginine methyltransferase 5 [Source:VGNC Symbol;Acc:VGNC:91822]	GO:0006338	0	chromatin remodeling	A dynamic process of chromatin reorganization resulting in changes to chromatin structure. These changes allow DNA metabolic processes such as transcriptional regulation, DNA recombination, DNA repair, and DNA replication.
ENSSSCG00000030045	PRMT5	7	76110951	76124989	1	protein arginine methyltransferase 5 [Source:VGNC Symbol;Acc:VGNC:91822]	GO:0044020	0	histone H4R3 methyltransferase activity	Catalysis of the reaction: S-adenosyl-L-methionine + (histone H4)-arginine (position 3) = S-adenosyl-L-homocysteine + (histone H4)-N-methyl-arginine (position 3). This reaction is the addition of a methyl group to the arginine residue at position 3 of histone H4, producing histone H4R3me.
ENSSSCG00000030045	PRMT5	7	76110951	76124989	1	protein arginine methyltransferase 5 [Source:VGNC Symbol;Acc:VGNC:91822]	GO:0035097	0	histone methyltransferase complex	A multimeric complex that is able to catalyze the addition of methyl groups to histone proteins.
ENSSSCG00000002763	PRMT7	6	28883646	28945905	1	protein arginine methyltransferase 7 [Source:VGNC Symbol;Acc:VGNC:91824]	GO:0006325	0	chromatin organization	The assembly or remodeling of chromatin composed of DNA complexed with histones, other associated proteins, and sometimes RNA.
ENSSSCG00000002763	PRMT7	6	28883646	28945905	1	protein arginine methyltransferase 7 [Source:VGNC Symbol;Acc:VGNC:91824]	GO:0006338	0	chromatin remodeling	A dynamic process of chromatin reorganization resulting in changes to chromatin structure. These changes allow DNA metabolic processes such as transcriptional regulation, DNA recombination, DNA repair, and DNA replication.
ENSSSCG00000002763	PRMT7	6	28883646	28945905	1	protein arginine methyltransferase 7 [Source:VGNC Symbol;Acc:VGNC:91824]	GO:0071514	0	genomic imprinting	The establishment of epigenetic modifications (imprints) during gametogenesis, leading to an asymmetry in the heterochromatin between the maternal and paternal alleles, and differential expression of the corresponding alleles. This asymmetry results from the different epigenetic pathways acting in maternal and paternal gametes.
ENSSSCG00000002763	PRMT7	6	28883646	28945905	1	protein arginine methyltransferase 7 [Source:VGNC Symbol;Acc:VGNC:91824]	GO:0042393	0	histone binding	Binding to a histone, any of a group of water-soluble proteins found in association with the DNA of eukaryotic or archaeal chromosomes. They are involved in the condensation and coiling of chromosomes during cell division and have also been implicated in gene regulation and DNA replication. They may be chemically modified (methylated, acetlyated and others) to regulate gene transcription.
ENSSSCG00000002763	PRMT7	6	28883646	28945905	1	protein arginine methyltransferase 7 [Source:VGNC Symbol;Acc:VGNC:91824]	GO:0140939	0	histone H4 methyltransferase activity	Catalysis of the reaction: Catalysis of the reaction: S-adenosyl-L-methionine + a histone H4 = S-adenosyl-L-homocysteine + a methylated histone H4. Histone methylation generally occurs on either an arginine or a lysine residue.
ENSSSCG00000002763	PRMT7	6	28883646	28945905	1	protein arginine methyltransferase 7 [Source:VGNC Symbol;Acc:VGNC:91824]	GO:0044020	0	histone H4R3 methyltransferase activity	Catalysis of the reaction: S-adenosyl-L-methionine + (histone H4)-arginine (position 3) = S-adenosyl-L-homocysteine + (histone H4)-N-methyl-arginine (position 3). This reaction is the addition of a methyl group to the arginine residue at position 3 of histone H4, producing histone H4R3me.
ENSSSCG00000008412	PSME4	3	87231755	87337703	1	proteasome activator subunit 4 [Source:VGNC Symbol;Acc:VGNC:91928]	GO:0070577	0	lysine-acetylated histone binding	Binding to a histone in which a lysine residue has been modified by acetylation.
ENSSSCG00000008412	PSME4	3	87231755	87337703	1	proteasome activator subunit 4 [Source:VGNC Symbol;Acc:VGNC:91928]	GO:0035092	0	sperm DNA condensation	The progressive compaction of the spermatid chromatin so that it reaches a level of condensation that is not compatible with nuclear activities such as transcription or DNA replication.
ENSSSCG00000028202	RANGAP1	5	7211010	7241003	1	Ran GTPase activating protein 1 [Source:VGNC Symbol;Acc:VGNC:112546]	GO:0000776	0	kinetochore	A multisubunit complex that is located at the centromeric region of DNA and provides an attachment point for the spindle microtubules.
ENSSSCG00000029097	RCC1	NA	NA	NA	NA	regulator of chromosome condensation 1 [Source:VGNC Symbol;Acc:VGNC:92175]	GO:0000785	0	chromatin	The ordered and organized complex of DNA, protein, and sometimes RNA, that forms the chromosome.
ENSSSCG00000029097	RCC1	NA	NA	NA	NA	regulator of chromosome condensation 1 [Source:VGNC Symbol;Acc:VGNC:92175]	GO:0003682	0	chromatin binding	Binding to chromatin, the network of fibers of DNA, protein, and sometimes RNA, that make up the chromosomes of the eukaryotic nucleus during interphase.
ENSSSCG00000029097	RCC1	NA	NA	NA	NA	regulator of chromosome condensation 1 [Source:VGNC Symbol;Acc:VGNC:92175]	GO:0042393	0	histone binding	Binding to a histone, any of a group of water-soluble proteins found in association with the DNA of eukaryotic or archaeal chromosomes. They are involved in the condensation and coiling of chromosomes during cell division and have also been implicated in gene regulation and DNA replication. They may be chemically modified (methylated, acetlyated and others) to regulate gene transcription.
ENSSSCG00000029097	RCC1	NA	NA	NA	NA	regulator of chromosome condensation 1 [Source:VGNC Symbol;Acc:VGNC:92175]	GO:0031492	0	nucleosomal DNA binding	Binding to the DNA portion of a nucleosome.
ENSSSCG00000029097	RCC1	NA	NA	NA	NA	regulator of chromosome condensation 1 [Source:VGNC Symbol;Acc:VGNC:92175]	GO:0031491	0	nucleosome binding	Binding to a nucleosome, a complex comprised of DNA wound around a multisubunit core and associated proteins, which forms the primary packing unit of DNA into higher order structures.
ENSSSCG00000039508	REC114	7	59838480	59941418	-1	REC114 meiotic recombination protein [Source:VGNC Symbol;Acc:VGNC:92192]	GO:0042138	1	meiotic DNA double-strand break formation	The cell cycle process in which double-strand breaks are generated at defined hotspots throughout the genome during meiosis I. This results in the initiation of meiotic recombination.
ENSSSCG00000039508	REC114	7	59838480	59941418	-1	REC114 meiotic recombination protein [Source:VGNC Symbol;Acc:VGNC:92192]	GO:0048477	1	oogenesis	The complete process of formation and maturation of an ovum or female gamete from a primordial female germ cell. Examples of this process are found in Mus musculus and Drosophila melanogaster.
ENSSSCG00000039508	REC114	7	59838480	59941418	-1	REC114 meiotic recombination protein [Source:VGNC Symbol;Acc:VGNC:92192]	GO:0007283	1	spermatogenesis	The developmental process by which male germ line stem cells self renew or give rise to successive cell types resulting in the development of a spermatozoa.
ENSSSCG00000039508	REC114	7	59838480	59941418	-1	REC114 meiotic recombination protein [Source:VGNC Symbol;Acc:VGNC:92192]		1
ENSSSCG00000002001	REC8	7	75118744	75125537	-1	REC8 meiotic recombination protein [Source:VGNC Symbol;Acc:VGNC:92193]	GO:0000793	1	condensed chromosome	A highly compacted molecule of DNA and associated proteins resulting in a cytologically distinct structure.
ENSSSCG00000002001	REC8	7	75118744	75125537	-1	REC8 meiotic recombination protein [Source:VGNC Symbol;Acc:VGNC:92193]	GO:0000779	1	condensed chromosome, centromeric region	The region of a condensed chromosome that includes the centromere and associated proteins, including the kinetochore. In monocentric chromosomes, this region corresponds to a single area of the chromosome, whereas in holocentric chromosomes, it is evenly distributed along the chromosome.
ENSSSCG00000002001	REC8	7	75118744	75125537	-1	REC8 meiotic recombination protein [Source:VGNC Symbol;Acc:VGNC:92193]	GO:0000794	1	condensed nuclear chromosome	A highly compacted molecule of DNA and associated proteins resulting in a cytologically distinct nuclear chromosome.
ENSSSCG00000002001	REC8	7	75118744	75125537	-1	REC8 meiotic recombination protein [Source:VGNC Symbol;Acc:VGNC:92193]	GO:0000724	1	double-strand break repair via homologous recombination	The error-free repair of a double-strand break in DNA in which the broken DNA molecule is repaired using homologous sequences. A strand in the broken DNA searches for a homologous region in an intact chromosome to serve as the template for DNA synthesis. The restoration of two intact DNA molecules results in the exchange, reciprocal or nonreciprocal, of genetic material between the intact DNA mol…
ENSSSCG00000002001	REC8	7	75118744	75125537	-1	REC8 meiotic recombination protein [Source:VGNC Symbol;Acc:VGNC:92193]	GO:0009566	1	fertilization	The union of gametes of opposite sexes during the process of sexual reproduction to form a zygote. It involves the fusion of the gametic nuclei (karyogamy) and cytoplasm (plasmogamy).
ENSSSCG00000002001	REC8	7	75118744	75125537	-1	REC8 meiotic recombination protein [Source:VGNC Symbol;Acc:VGNC:92193]	GO:0007129	1	homologous chromosome pairing at meiosis	The meiotic cell cycle process where side by side pairing and physical juxtaposition of homologous chromosomes is created during meiotic prophase. Homologous chromosome pairing begins when the chromosome arms begin to pair from the clustered telomeres and ends when synaptonemal complex or linear element assembly is complete.
ENSSSCG00000002001	REC8	7	75118744	75125537	-1	REC8 meiotic recombination protein [Source:VGNC Symbol;Acc:VGNC:92193]	GO:0000776	1	kinetochore	A multisubunit complex that is located at the centromeric region of DNA and provides an attachment point for the spindle microtubules.
ENSSSCG00000002001	REC8	7	75118744	75125537	-1	REC8 meiotic recombination protein [Source:VGNC Symbol;Acc:VGNC:92193]	GO:0000800	1	lateral element	A proteinaceous core found between sister chromatids during meiotic prophase.
ENSSSCG00000002001	REC8	7	75118744	75125537	-1	REC8 meiotic recombination protein [Source:VGNC Symbol;Acc:VGNC:92193]	GO:0001673	1	male germ cell nucleus	The nucleus of a male germ cell, a reproductive cell in males.
ENSSSCG00000002001	REC8	7	75118744	75125537	-1	REC8 meiotic recombination protein [Source:VGNC Symbol;Acc:VGNC:92193]	GO:0007141	1	male meiosis I	A cell cycle process comprising the steps by which a cell progresses through male meiosis I, the first meiotic division in the male germline.
ENSSSCG00000002001	REC8	7	75118744	75125537	-1	REC8 meiotic recombination protein [Source:VGNC Symbol;Acc:VGNC:92193]	GO:0051321	1	meiotic cell cycle	Progression through the phases of the meiotic cell cycle, in which canonically a cell replicates to produce four offspring with half the chromosomal content of the progenitor cell via two nuclear divisions.
ENSSSCG00000002001	REC8	7	75118744	75125537	-1	REC8 meiotic recombination protein [Source:VGNC Symbol;Acc:VGNC:92193]	GO:0030893	1	meiotic cohesin complex	A cohesin complex that mediates sister chromatid cohesion during meiosis; has a subunit composition distinct from that of the mitotic cohesin complex.
ENSSSCG00000002001	REC8	7	75118744	75125537	-1	REC8 meiotic recombination protein [Source:VGNC Symbol;Acc:VGNC:92193]	GO:0001556	1	oocyte maturation	A developmental process, independent of morphogenetic (shape) change, that is required for an oocyte to attain its fully functional state. Oocyte maturation commences after reinitiation of meiosis commonly starting with germinal vesicle breakdown, and continues up to the second meiotic arrest prior to fertilization.
ENSSSCG00000002001	REC8	7	75118744	75125537	-1	REC8 meiotic recombination protein [Source:VGNC Symbol;Acc:VGNC:92193]	GO:0072520	1	seminiferous tubule development	The reproductive developmental process whose specific outcome is the progression of the seminiferous tubule over time, from its formation to the mature structure. Seminiferous tubules are ducts located in the testicles, and are the specific location of meiosis, and the subsequent creation of gametes, namely spermatozoa.
ENSSSCG00000002001	REC8	7	75118744	75125537	-1	REC8 meiotic recombination protein [Source:VGNC Symbol;Acc:VGNC:92193]	GO:0007286	1	spermatid development	The process whose specific outcome is the progression of a spermatid over time, from its formation to the mature structure.
ENSSSCG00000002001	REC8	7	75118744	75125537	-1	REC8 meiotic recombination protein [Source:VGNC Symbol;Acc:VGNC:92193]	GO:0000795	1	synaptonemal complex	A proteinaceous scaffold found between homologous chromosomes during meiosis. It consists of 2 lateral elements and a central element, all running parallel to each other. Transverse filaments connect the lateral elements to the central element.
ENSSSCG00000002001	REC8	7	75118744	75125537	-1	REC8 meiotic recombination protein [Source:VGNC Symbol;Acc:VGNC:92193]	GO:0007130	1	synaptonemal complex assembly	The cell cycle process in which the synaptonemal complex is formed. This is a structure that holds paired chromosomes together during prophase I of meiosis and that promotes genetic recombination.
ENSSSCG00000025703	REV3L	1	77197409	77400297	-1	REV3 like, DNA directed polymerase zeta catalytic subunit [Source:VGNC Symbol;Acc:VGNC:92226]	GO:0000724	1	double-strand break repair via homologous recombination	The error-free repair of a double-strand break in DNA in which the broken DNA molecule is repaired using homologous sequences. A strand in the broken DNA searches for a homologous region in an intact chromosome to serve as the template for DNA synthesis. The restoration of two intact DNA molecules results in the exchange, reciprocal or nonreciprocal, of genetic material between the intact DNA mol…
ENSSSCG00000001987	RIPK3	7	74951145	74955251	1	receptor interacting serine/threonine kinase 3 [Source:VGNC Symbol;Acc:VGNC:92320]	GO:0097528	0	execution phase of necroptosis	A stage of the necroptotic process that starts after a necroptotic signal has been relayed to the execution machinery. Key steps of the execution phase are swelling of organelles, minor ultrastructural modifications of the nucleus (specifically, dilatation of the nuclear membrane and condensation of chromatin into small, irregular, circumscribed patches) and increased cell volume (oncosis), culmi…
ENSSSCG00000022149	RMI2	NA	NA	NA	NA	RecQ mediated genome instability 2 [Source:VGNC Symbol;Acc:VGNC:92334]	GO:0000724	1	double-strand break repair via homologous recombination	The error-free repair of a double-strand break in DNA in which the broken DNA molecule is repaired using homologous sequences. A strand in the broken DNA searches for a homologous region in an intact chromosome to serve as the template for DNA synthesis. The restoration of two intact DNA molecules results in the exchange, reciprocal or nonreciprocal, of genetic material between the intact DNA mol…
ENSSSCG00000022149	RMI2	NA	NA	NA	NA	RecQ mediated genome instability 2 [Source:VGNC Symbol;Acc:VGNC:92334]	GO:2000042	1	negative regulation of double-strand break repair via homologous recombination	Any process that stops, prevents, or reduces the frequency, rate or extent of double-strand break repair via homologous recombination.
ENSSSCG00000022149	RMI2	NA	NA	NA	NA	RecQ mediated genome instability 2 [Source:VGNC Symbol;Acc:VGNC:92334]	GO:0033045	1	regulation of sister chromatid segregation	Any process that modulates the frequency, rate or extent of sister chromatid segregation.
ENSSSCG00000022149	RMI2	NA	NA	NA	NA	RecQ mediated genome instability 2 [Source:VGNC Symbol;Acc:VGNC:92334]	GO:0071139	1	resolution of recombination intermediates	The cleavage and rejoining of intermediates, such as Holliday junctions, formed during DNA recombination to produce two intact molecules in which genetic material has been exchanged.
ENSSSCG00000005399	RNF20	NA	NA	NA	NA	ring finger protein 20 [Source:VGNC Symbol;Acc:VGNC:92378]	GO:0003682	0	chromatin binding	Binding to chromatin, the network of fibers of DNA, protein, and sometimes RNA, that make up the chromosomes of the eukaryotic nucleus during interphase.
ENSSSCG00000005399	RNF20	NA	NA	NA	NA	ring finger protein 20 [Source:VGNC Symbol;Acc:VGNC:92378]	GO:0006325	0	chromatin organization	The assembly or remodeling of chromatin composed of DNA complexed with histones, other associated proteins, and sometimes RNA.
ENSSSCG00000005399	RNF20	NA	NA	NA	NA	ring finger protein 20 [Source:VGNC Symbol;Acc:VGNC:92378]	GO:0042393	0	histone binding	Binding to a histone, any of a group of water-soluble proteins found in association with the DNA of eukaryotic or archaeal chromosomes. They are involved in the condensation and coiling of chromosomes during cell division and have also been implicated in gene regulation and DNA replication. They may be chemically modified (methylated, acetlyated and others) to regulate gene transcription.
ENSSSCG00000005399	RNF20	NA	NA	NA	NA	ring finger protein 20 [Source:VGNC Symbol;Acc:VGNC:92378]	GO:0140850	0	histone H2B C-terminal K residue ubiquitin ligase activity	Catalysis of the transfer of a ubiquitin molecule to a histone 2B at the conserved C-terminal lysine (K) residue. The last K residue is at position 119 in fission yeast, 123 in budding yeast, and 120 in mammals.
ENSSSCG00000005399	RNF20	NA	NA	NA	NA	ring finger protein 20 [Source:VGNC Symbol;Acc:VGNC:92378]	GO:0033503	0	HULC complex	A ubiquitin ligase complex that contains two RING finger proteins, which have ubiquitin ligase activity, in addition to a protein with ubiquitin-conjugating enzyme activity; catalyzes the ubiquitination of histone H2B at lysine 119 (or the equivalent residue). In Schizosaccharomyces the subunits are Rhp6, Shf1, Brl2/Rfp1 and Brl1/Rfp2.
ENSSSCG00000005399	RNF20	NA	NA	NA	NA	ring finger protein 20 [Source:VGNC Symbol;Acc:VGNC:92378]	GO:0003713	0	transcription coactivator activity	A transcription coregulator activity that activates or increases the transcription of specific gene sets via binding to a DNA-bound DNA-binding transcription factor, either on its own or as part of a complex. Coactivators often act by altering chromatin structure and modifications. For example, one class of transcription coactivators modifies chromatin structure through covalent modification of h…
ENSSSCG00000045703	RNF212	8	399715	413896	-1	ring finger protein 212 [Source:VGNC Symbol;Acc:VGNC:109656]	GO:0007131	1	reciprocal meiotic recombination	The cell cycle process in which double strand breaks are formed and repaired through a single or double Holliday junction intermediate. This results in the equal exchange of genetic material between non-sister chromatids in a pair of homologous chromosomes. These reciprocal recombinant products ensure the proper segregation of homologous chromosomes during meiosis I and create genetic diversity.
ENSSSCG00000045703	RNF212	8	399715	413896	-1	ring finger protein 212 [Source:VGNC Symbol;Acc:VGNC:109656]	GO:0000795	1	synaptonemal complex	A proteinaceous scaffold found between homologous chromosomes during meiosis. It consists of 2 lateral elements and a central element, all running parallel to each other. Transverse filaments connect the lateral elements to the central element.
ENSSSCG00000008690	RNF4	8	1353658	1380634	1	ring finger protein 4 [Source:VGNC Symbol;Acc:VGNC:92392]	GO:0120186	0	negative regulation of protein localization to chromatin	Any process that stops, prevents, or reduces the frequency, rate or extent of protein localization to chromatin.
ENSSSCG00000008690	RNF4	8	1353658	1380634	1	ring finger protein 4 [Source:VGNC Symbol;Acc:VGNC:92392]	GO:0090234	0	regulation of kinetochore assembly	Any process that modulates the rate, frequency, or extent of kinetochore assembly, the aggregation, arrangement and bonding together of a set of components to form the kinetochore, a multisubunit complex that is located at the centromeric region of DNA and provides an attachment point for the spindle microtubules.
ENSSSCG00000003583	RPA2	NA	NA	NA	NA	replication protein A2 [Source:NCBI gene (formerly Entrezgene);Acc:100514295]	GO:0000785	0	chromatin	The ordered and organized complex of DNA, protein, and sometimes RNA, that forms the chromosome.
ENSSSCG00000003583	RPA2	NA	NA	NA	NA	replication protein A2 [Source:NCBI gene (formerly Entrezgene);Acc:100514295]	GO:0006310	1	DNA recombination	Any process in which a new genotype is formed by reassortment of genes resulting in gene combinations different from those that were present in the parents. In eukaryotes genetic recombination can occur by chromosome assortment, intrachromosomal recombination, or nonreciprocal interchromosomal recombination. Interchromosomal recombination occurs by crossing over. In bacteria it may occur by genet…
ENSSSCG00000003583	RPA2	NA	NA	NA	NA	replication protein A2 [Source:NCBI gene (formerly Entrezgene);Acc:100514295]	GO:0005662	0	DNA replication factor A complex	A conserved heterotrimeric complex that binds nonspecifically to single-stranded DNA and is required for multiple processes in eukaryotic DNA metabolism, including DNA replication, DNA repair, and recombination. In all eukaryotic organisms examined the complex is composed of subunits of approximately 70, 30, and 14 kDa.
ENSSSCG00000003583	RPA2	NA	NA	NA	NA	replication protein A2 [Source:NCBI gene (formerly Entrezgene);Acc:100514295]	GO:0000724	1	double-strand break repair via homologous recombination	The error-free repair of a double-strand break in DNA in which the broken DNA molecule is repaired using homologous sequences. A strand in the broken DNA searches for a homologous region in an intact chromosome to serve as the template for DNA synthesis. The restoration of two intact DNA molecules results in the exchange, reciprocal or nonreciprocal, of genetic material between the intact DNA mol…
ENSSSCG00000003583	RPA2	NA	NA	NA	NA	replication protein A2 [Source:NCBI gene (formerly Entrezgene);Acc:100514295]	GO:0006298	0	mismatch repair	A system for the correction of errors in which an incorrect base, which cannot form hydrogen bonds with the corresponding base in the parent strand, is incorporated into the daughter strand. The mismatch repair system promotes genomic fidelity by repairing base-base mismatches, insertion-deletion loops and heterologies generated during DNA replication and recombination.
ENSSSCG00000003583	RPA2	NA	NA	NA	NA	replication protein A2 [Source:NCBI gene (formerly Entrezgene);Acc:100514295]	GO:0010569	1	regulation of double-strand break repair via homologous recombination	Any process that modulates the frequency, rate or extent of the error-free repair of a double-strand break in DNA in which the broken DNA molecule is repaired using homologous sequences.
ENSSSCG00000039160	RTEL1	17	62611909	62634690	1	regulator of telomere elongation helicase 1 [Source:VGNC Symbol;Acc:VGNC:108735]	GO:0006310	1	DNA recombination	Any process in which a new genotype is formed by reassortment of genes resulting in gene combinations different from those that were present in the parents. In eukaryotes genetic recombination can occur by chromosome assortment, intrachromosomal recombination, or nonreciprocal interchromosomal recombination. Interchromosomal recombination occurs by crossing over. In bacteria it may occur by genet…
ENSSSCG00000039160	RTEL1	17	62611909	62634690	1	regulator of telomere elongation helicase 1 [Source:VGNC Symbol;Acc:VGNC:108735]	GO:0045910	1	negative regulation of DNA recombination	Any process that stops, prevents, or reduces the frequency, rate or extent of DNA recombination.
ENSSSCG00000039160	RTEL1	17	62611909	62634690	1	regulator of telomere elongation helicase 1 [Source:VGNC Symbol;Acc:VGNC:108735]	GO:0010569	1	regulation of double-strand break repair via homologous recombination	Any process that modulates the frequency, rate or extent of the error-free repair of a double-strand break in DNA in which the broken DNA molecule is repaired using homologous sequences.
ENSSSCG00000001865	SCAPER	7	56583160	57011914	-1	S-phase cyclin A associated protein in the ER [Source:VGNC Symbol;Acc:VGNC:92611]	GO:0072520	0	seminiferous tubule development	The reproductive developmental process whose specific outcome is the progression of the seminiferous tubule over time, from its formation to the mature structure. Seminiferous tubules are ducts located in the testicles, and are the specific location of meiosis, and the subsequent creation of gametes, namely spermatozoa.
ENSSSCG00000020702	SENP6	1	90167944	90299924	-1	SUMO specific peptidase 6 [Source:VGNC Symbol;Acc:VGNC:92715]	GO:0090234	0	regulation of kinetochore assembly	Any process that modulates the rate, frequency, or extent of kinetochore assembly, the aggregation, arrangement and bonding together of a set of components to form the kinetochore, a multisubunit complex that is located at the centromeric region of DNA and provides an attachment point for the spindle microtubules.
ENSSSCG00000007933	SEPTIN12	NA	NA	NA	NA	septin 12 [Source:NCBI gene (formerly Entrezgene);Acc:100624981]	GO:0005819	0	spindle	The array of microtubules and associated molecules that forms between opposite poles of a eukaryotic cell during mitosis or meiosis and serves to move the duplicated chromosomes apart.
ENSSSCG00000004490	SETBP1	1	94295851	94663017	1	SET binding protein 1 [Source:VGNC Symbol;Acc:VGNC:92756]	GO:0006338	0	chromatin remodeling	A dynamic process of chromatin reorganization resulting in changes to chromatin structure. These changes allow DNA metabolic processes such as transcriptional regulation, DNA recombination, DNA repair, and DNA replication.
ENSSSCG00000004490	SETBP1	1	94295851	94663017	1	SET binding protein 1 [Source:VGNC Symbol;Acc:VGNC:92756]	GO:0042800	0	histone H3K4 methyltransferase activity	Catalysis of the reaction: S-adenosyl-L-methionine + histone H3 L-lysine (position 4) = S-adenosyl-L-homocysteine + histone H3 N6-methyl-L-lysine (position 4). This reaction is the addition of up to three methyl groups to the lysine residue at position 4 of the histone H3 protein.
ENSSSCG00000001880	SIN3A	7	58176167	58245971	1	SIN3 transcription regulator family member A [Source:VGNC Symbol;Acc:VGNC:92879]	GO:0003682	0	chromatin binding	Binding to chromatin, the network of fibers of DNA, protein, and sometimes RNA, that make up the chromosomes of the eukaryotic nucleus during interphase.
ENSSSCG00000001880	SIN3A	7	58176167	58245971	1	SIN3 transcription regulator family member A [Source:VGNC Symbol;Acc:VGNC:92879]	GO:0031507	0	heterochromatin formation	An epigenetic gene silencing mechanism in which chromatin is compacted into heterochromatin, resulting in a chromatin conformation refractory to transcription. This process starts with heterochromatin nucleation, its spreading, and ends with heterochromatin boundary formation.
ENSSSCG00000001880	SIN3A	7	58176167	58245971	1	SIN3 transcription regulator family member A [Source:VGNC Symbol;Acc:VGNC:92879]	GO:0000118	0	histone deacetylase complex	A protein complex that possesses histone deacetylase activity.
ENSSSCG00000001880	SIN3A	7	58176167	58245971	1	SIN3 transcription regulator family member A [Source:VGNC Symbol;Acc:VGNC:92879]	GO:0000776	0	kinetochore	A multisubunit complex that is located at the centromeric region of DNA and provides an attachment point for the spindle microtubules.
ENSSSCG00000001880	SIN3A	7	58176167	58245971	1	SIN3 transcription regulator family member A [Source:VGNC Symbol;Acc:VGNC:92879]	GO:0070822	0	Sin3-type complex	Any of a number of evolutionarily conserved histone deacetylase complexes (HDACs) containing a core consisting of a paired amphipathic helix motif protein (e.g. Sin3p in S. cerevisiae, Pst1 in S. pombe or Sin3A in mammals) at least one class I histone deacetylase (e.g. Rpd3p in S. cerevisiae, Clr6 in S. pombe, or HDAC1 and HDAC2 in mammals), and at least one WD40 repeat protein (e.g. Ume1p in S. …
ENSSSCG00000001880	SIN3A	7	58176167	58245971	1	SIN3 transcription regulator family member A [Source:VGNC Symbol;Acc:VGNC:92879]	GO:0003714	0	transcription corepressor activity	A transcription coregulator activity that represses or decreases the transcription of specific gene sets via binding to a DNA-bound DNA-binding transcription factor, either on its own or as part of a complex. Corepressors often act by altering chromatin structure and modifications. For example, one class of transcription corepressors modifies chromatin structure through covalent modification of h…
ENSSSCG00000004518	SKA1	1	99976485	99993462	1	spindle and kinetochore associated complex subunit 1 [Source:VGNC Symbol;Acc:VGNC:103176]	GO:0051315	0	attachment of mitotic spindle microtubules to kinetochore	The cell cycle process in which spindle microtubules become physically associated with the proteins making up the kinetochore complex as part of mitotic metaphase plate congression.
ENSSSCG00000004518	SKA1	1	99976485	99993462	1	spindle and kinetochore associated complex subunit 1 [Source:VGNC Symbol;Acc:VGNC:103176]	GO:0051301	0	cell division	The process resulting in division and partitioning of components of a cell to form more cells; may or may not be accompanied by the physical separation of a cell into distinct, individually membrane-bounded daughter cells.
ENSSSCG00000004518	SKA1	1	99976485	99993462	1	spindle and kinetochore associated complex subunit 1 [Source:VGNC Symbol;Acc:VGNC:103176]	GO:0034451	0	centriolar satellite	A small (70-100 nm) cytoplasmic granule that contains a number of centrosomal proteins; centriolar satellites traffic toward microtubule minus ends and are enriched near the centrosome.
ENSSSCG00000004518	SKA1	1	99976485	99993462	1	spindle and kinetochore associated complex subunit 1 [Source:VGNC Symbol;Acc:VGNC:103176]	GO:0007059	0	chromosome segregation	The process in which genetic material, in the form of chromosomes, is organized into specific structures and then physically separated and apportioned to two or more sets. In eukaryotes, chromosome segregation begins with the condensation of chromosomes, includes chromosome separation, and ends when chromosomes have completed movement to the spindle poles.
ENSSSCG00000004518	SKA1	1	99976485	99993462	1	spindle and kinetochore associated complex subunit 1 [Source:VGNC Symbol;Acc:VGNC:103176]	GO:0045171	0	intercellular bridge	A direct connection between the cytoplasm of two cells that is formed following the completion of cleavage furrow ingression during cell division. They are usually present only briefly prior to completion of cytokinesis. However, in some cases, such as the bridges between germ cells during their development, they become stabilised.
ENSSSCG00000004518	SKA1	1	99976485	99993462	1	spindle and kinetochore associated complex subunit 1 [Source:VGNC Symbol;Acc:VGNC:103176]	GO:0000776	0	kinetochore	A multisubunit complex that is located at the centromeric region of DNA and provides an attachment point for the spindle microtubules.
ENSSSCG00000004518	SKA1	1	99976485	99993462	1	spindle and kinetochore associated complex subunit 1 [Source:VGNC Symbol;Acc:VGNC:103176]	GO:0008017	0	microtubule binding	Binding to a microtubule, a filament composed of tubulin monomers.
ENSSSCG00000004518	SKA1	1	99976485	99993462	1	spindle and kinetochore associated complex subunit 1 [Source:VGNC Symbol;Acc:VGNC:103176]	GO:0015630	0	microtubule cytoskeleton	The part of the cytoskeleton (the internal framework of a cell) composed of microtubules and associated proteins.
ENSSSCG00000004518	SKA1	1	99976485	99993462	1	spindle and kinetochore associated complex subunit 1 [Source:VGNC Symbol;Acc:VGNC:103176]	GO:0000278	0	mitotic cell cycle	Progression through the phases of the mitotic cell cycle, the most common eukaryotic cell cycle, which canonically comprises four successive phases called G1, S, G2, and M and includes replication of the genome and the subsequent segregation of chromosomes into daughter cells. In some variant cell cycles nuclear replication or nuclear division may not be followed by cell division, or G1 and G2 ph…
ENSSSCG00000004518	SKA1	1	99976485	99993462	1	spindle and kinetochore associated complex subunit 1 [Source:VGNC Symbol;Acc:VGNC:103176]	GO:0072686	0	mitotic spindle	A spindle that forms as part of mitosis. Mitotic and meiotic spindles contain distinctive complements of proteins associated with microtubules.
ENSSSCG00000004518	SKA1	1	99976485	99993462	1	spindle and kinetochore associated complex subunit 1 [Source:VGNC Symbol;Acc:VGNC:103176]	GO:0000940	0	outer kinetochore	The region of a kinetochore most external to centromeric DNA; this outer region mediates kinetochore-microtubule interactions.
ENSSSCG00000004518	SKA1	1	99976485	99993462	1	spindle and kinetochore associated complex subunit 1 [Source:VGNC Symbol;Acc:VGNC:103176]	GO:0031110	0	regulation of microtubule polymerization or depolymerization	Any process that modulates the frequency, rate or extent of microtubule polymerization or depolymerization by the addition or removal of tubulin heterodimers from a microtubule.
ENSSSCG00000004518	SKA1	1	99976485	99993462	1	spindle and kinetochore associated complex subunit 1 [Source:VGNC Symbol;Acc:VGNC:103176]	GO:0005876	0	spindle microtubule	Any microtubule that is part of a mitotic or meiotic spindle; anchored at one spindle pole.
ENSSSCG00000004518	SKA1	1	99976485	99993462	1	spindle and kinetochore associated complex subunit 1 [Source:VGNC Symbol;Acc:VGNC:103176]		0
ENSSSCG00000005767	SKOR2	1	96803098	96844492	-1	SKI family transcriptional corepressor 2 [Source:VGNC Symbol;Acc:VGNC:92906]	GO:0003682	0	chromatin binding	Binding to chromatin, the network of fibers of DNA, protein, and sometimes RNA, that make up the chromosomes of the eukaryotic nucleus during interphase.
ENSSSCG00000005767	SKOR2	1	96803098	96844492	-1	SKI family transcriptional corepressor 2 [Source:VGNC Symbol;Acc:VGNC:92906]	GO:0042826	0	histone deacetylase binding	Binding to histone deacetylase.
ENSSSCG00000055957	SLBP	8	802940	818216	-1	stem-loop histone mRNA binding protein [Source:NCBI gene (formerly Entrezgene);Acc:100513605]	GO:0002191	0	cap-dependent translational initiation	The process where the cap structure, composed of a 7- methylguanosine (m7G) group and associated cap-binding proteins, located at the 5' end of an mRNA molecule, which serves as a molecular tag that marks the spot where the 40S ribosomal subunit, is recruited and will then scan in a 5' to 3' direction until an AUG codon is encountered in an appropriate sequence context to initiate mRNA translatio…
ENSSSCG00000055957	SLBP	8	802940	818216	-1	stem-loop histone mRNA binding protein [Source:NCBI gene (formerly Entrezgene);Acc:100513605]	GO:0005737	0	cytoplasm	The contents of a cell excluding the plasma membrane and nucleus, but including other subcellular structures.
ENSSSCG00000055957	SLBP	8	802940	818216	-1	stem-loop histone mRNA binding protein [Source:NCBI gene (formerly Entrezgene);Acc:100513605]	GO:0005829	0	cytosol	The part of the cytoplasm that does not contain organelles but which does contain other particulate matter, such as protein complexes.
ENSSSCG00000055957	SLBP	8	802940	818216	-1	stem-loop histone mRNA binding protein [Source:NCBI gene (formerly Entrezgene);Acc:100513605]	GO:0062073	0	histone mRNA stem-loop binding complex	A protein-containing complex composed of a stem-loop binding protein (in most species SLBP) and its interacting partner (SLIP1 or MIF4GD in most species) that binds to the histone mRNA (hmRNA) 3-prime-stem-loop structure. Facilitates hmRNA translation initiation and may also be involved in its processing and nuclear export.
ENSSSCG00000055957	SLBP	8	802940	818216	-1	stem-loop histone mRNA binding protein [Source:NCBI gene (formerly Entrezgene);Acc:100513605]	GO:0071204	0	histone pre-mRNA 3'end processing complex	A ribonucleoprotein that binds to specific sites in, and is required for cleavage of, the 3'-end of histone pre-mRNAs. The complex contains the U7 snRNP and additional proteins, including the stem-loop binding protein (SLBP) and the exonuclease 3'hExo/Eri-1.
ENSSSCG00000055957	SLBP	8	802940	818216	-1	stem-loop histone mRNA binding protein [Source:NCBI gene (formerly Entrezgene);Acc:100513605]	GO:0071207	0	histone pre-mRNA stem-loop binding	Binding to a conserved stem-loop structure found in histone pre-mRNAs.
ENSSSCG00000055957	SLBP	8	802940	818216	-1	stem-loop histone mRNA binding protein [Source:NCBI gene (formerly Entrezgene);Acc:100513605]	GO:0042802	0	identical protein binding	Binding to an identical protein or proteins.
ENSSSCG00000055957	SLBP	8	802940	818216	-1	stem-loop histone mRNA binding protein [Source:NCBI gene (formerly Entrezgene);Acc:100513605]	GO:0006398	0	mRNA 3'-end processing by stem-loop binding and cleavage	Any mRNA 3'-end processing that involves the binding to and cleavage of a stem-loop structure. For example, histone mRNAs contain a highly conserved stem-loop sequence at the 3' end of the mRNA with a 6 base pairs (bp) stem and a 4-nt loop. The mRNA is cleaved between these two elements, after the fourth or fifth nucleotide, which is typically an adenosine.
ENSSSCG00000055957	SLBP	8	802940	818216	-1	stem-loop histone mRNA binding protein [Source:NCBI gene (formerly Entrezgene);Acc:100513605]	GO:0003729	0	mRNA binding	Binding to messenger RNA (mRNA), an intermediate molecule between DNA and protein. mRNA includes UTR and coding sequences, but does not contain introns.
ENSSSCG00000055957	SLBP	8	802940	818216	-1	stem-loop histone mRNA binding protein [Source:NCBI gene (formerly Entrezgene);Acc:100513605]	GO:0051028	0	mRNA transport	The directed movement of mRNA, messenger ribonucleic acid, into, out of or within a cell, or between cells, by means of some agent such as a transporter or pore.
ENSSSCG00000055957	SLBP	8	802940	818216	-1	stem-loop histone mRNA binding protein [Source:NCBI gene (formerly Entrezgene);Acc:100513605]	GO:0005730	0	nucleolus	A small, dense body one or more of which are present in the nucleus of eukaryotic cells. It is rich in RNA and protein, is not bounded by a limiting membrane, and is not seen during mitosis. Its prime function is the transcription of the nucleolar DNA into 45S ribosomal-precursor RNA, the processing of this RNA into 5.8S, 18S, and 28S components of ribosomal RNA, and the association of these comp…
ENSSSCG00000055957	SLBP	8	802940	818216	-1	stem-loop histone mRNA binding protein [Source:NCBI gene (formerly Entrezgene);Acc:100513605]	GO:0005654	0	nucleoplasm	That part of the nuclear content other than the chromosomes or the nucleolus.
ENSSSCG00000055957	SLBP	8	802940	818216	-1	stem-loop histone mRNA binding protein [Source:NCBI gene (formerly Entrezgene);Acc:100513605]	GO:1990904	0	ribonucleoprotein complex	A macromolecular complex that contains both RNA and protein molecules.
ENSSSCG00000055957	SLBP	8	802940	818216	-1	stem-loop histone mRNA binding protein [Source:NCBI gene (formerly Entrezgene);Acc:100513605]	GO:0003723	0	RNA binding	Binding to an RNA molecule or a portion thereof.
ENSSSCG00000007954	SLX4	NA	NA	NA	NA	SLX4 structure-specific endonuclease subunit [Source:VGNC Symbol;Acc:VGNC:93215]	GO:0000785	0	chromatin	The ordered and organized complex of DNA, protein, and sometimes RNA, that forms the chromosome.
ENSSSCG00000007954	SLX4	NA	NA	NA	NA	SLX4 structure-specific endonuclease subunit [Source:VGNC Symbol;Acc:VGNC:93215]	GO:0010792	1	DNA double-strand break processing involved in repair via single-strand annealing	The 5' to 3' exonucleolytic resection of the DNA at the site of the break to form a 3' single-strand DNA overhang that results in the repair of a double strand break via single-strand annealing.
ENSSSCG00000007954	SLX4	NA	NA	NA	NA	SLX4 structure-specific endonuclease subunit [Source:VGNC Symbol;Acc:VGNC:93215]	GO:0000724	1	double-strand break repair via homologous recombination	The error-free repair of a double-strand break in DNA in which the broken DNA molecule is repaired using homologous sequences. A strand in the broken DNA searches for a homologous region in an intact chromosome to serve as the template for DNA synthesis. The restoration of two intact DNA molecules results in the exchange, reciprocal or nonreciprocal, of genetic material between the intact DNA mol…
ENSSSCG00000007954	SLX4	NA	NA	NA	NA	SLX4 structure-specific endonuclease subunit [Source:VGNC Symbol;Acc:VGNC:93215]	GO:0000712	1	resolution of meiotic recombination intermediates	The cleavage and rejoining of intermediates, such as Holliday junctions, formed during meiotic recombination to produce two intact molecules in which genetic material has been exchanged.
ENSSSCG00000004505	SMAD2	1	97415716	97511357	-1	SMAD family member 2 [Source:VGNC Symbol;Acc:VGNC:98329]	GO:0000785	0	chromatin	The ordered and organized complex of DNA, protein, and sometimes RNA, that forms the chromosome.
ENSSSCG00000004505	SMAD2	1	97415716	97511357	-1	SMAD family member 2 [Source:VGNC Symbol;Acc:VGNC:98329]	GO:0003682	0	chromatin binding	Binding to chromatin, the network of fibers of DNA, protein, and sometimes RNA, that make up the chromosomes of the eukaryotic nucleus during interphase.
ENSSSCG00000004505	SMAD2	1	97415716	97511357	-1	SMAD family member 2 [Source:VGNC Symbol;Acc:VGNC:98329]	GO:0071144	0	heteromeric SMAD protein complex	A protein complex composed of SMAD family proteins, a transcription factor complex which binds to the promoters of target genes and recruits co-activators and histone acetyltransferases, facilitating transcription. Phosphorylation of the non-SMAD4 subunit(s) enables binding of SMAD4 to form heteromeric complexes that enter the nucleus to initiate gene transcription. DNA-binding specificity is con…
ENSSSCG00000004507	SMAD7	1	98514267	98542382	-1	SMAD family member 7 [Source:VGNC Symbol;Acc:VGNC:93221]	GO:0003714	0	transcription corepressor activity	A transcription coregulator activity that represses or decreases the transcription of specific gene sets via binding to a DNA-bound DNA-binding transcription factor, either on its own or as part of a complex. Corepressors often act by altering chromatin structure and modifications. For example, one class of transcription corepressors modifies chromatin structure through covalent modification of h…
ENSSSCG00000032971	SMC1B	5	3976140	4067395	1	structural maintenance of chromosomes 1B [Source:VGNC Symbol;Acc:VGNC:93237]	GO:0008278	1	cohesin complex	A protein complex that is required for sister chromatid cohesion in eukaryotes. The cohesin complex forms a molecular ring complex, and is composed of structural maintenance of chromosomes (SMC) and kleisin proteins. For example, in yeast, the complex is composed of the SMC proteins Smc1p and Smc3p, and the kleisin protein Scc1p. In vertebrates, the complex is composed of the SMC1 (SMC1A or SMC1B…
ENSSSCG00000032971	SMC1B	5	3976140	4067395	1	structural maintenance of chromosomes 1B [Source:VGNC Symbol;Acc:VGNC:93237]	GO:0000800	0	lateral element	A proteinaceous core found between sister chromatids during meiotic prophase.
ENSSSCG00000032971	SMC1B	5	3976140	4067395	1	structural maintenance of chromosomes 1B [Source:VGNC Symbol;Acc:VGNC:93237]	GO:0051321	1	meiotic cell cycle	Progression through the phases of the meiotic cell cycle, in which canonically a cell replicates to produce four offspring with half the chromosomal content of the progenitor cell via two nuclear divisions.
ENSSSCG00000032971	SMC1B	5	3976140	4067395	1	structural maintenance of chromosomes 1B [Source:VGNC Symbol;Acc:VGNC:93237]	GO:0030893	1	meiotic cohesin complex	A cohesin complex that mediates sister chromatid cohesion during meiosis; has a subunit composition distinct from that of the mitotic cohesin complex.
ENSSSCG00000032971	SMC1B	5	3976140	4067395	1	structural maintenance of chromosomes 1B [Source:VGNC Symbol;Acc:VGNC:93237]	GO:0007062	1	sister chromatid cohesion	The cell cycle process in which the sister chromatids of a replicated chromosome become tethered to each other.
ENSSSCG00000032971	SMC1B	5	3976140	4067395	1	structural maintenance of chromosomes 1B [Source:VGNC Symbol;Acc:VGNC:93237]	GO:0000795	1	synaptonemal complex	A proteinaceous scaffold found between homologous chromosomes during meiosis. It consists of 2 lateral elements and a central element, all running parallel to each other. Transverse filaments connect the lateral elements to the central element.
ENSSSCG00000005403	SMC2	NA	NA	NA	NA	structural maintenance of chromosomes 2 [Source:VGNC Symbol;Acc:VGNC:93238]	GO:0003682	0	chromatin binding	Binding to chromatin, the network of fibers of DNA, protein, and sometimes RNA, that make up the chromosomes of the eukaryotic nucleus during interphase.
ENSSSCG00000005403	SMC2	NA	NA	NA	NA	structural maintenance of chromosomes 2 [Source:VGNC Symbol;Acc:VGNC:93238]	GO:0030261	0	chromosome condensation	The progressive compaction of dispersed interphase chromatin into threadlike chromosomes prior to mitotic or meiotic nuclear division, or during apoptosis, in eukaryotic cells.
ENSSSCG00000005403	SMC2	NA	NA	NA	NA	structural maintenance of chromosomes 2 [Source:VGNC Symbol;Acc:VGNC:93238]	GO:0000796	0	condensin complex	A multisubunit protein complex that plays a central role in chromosome condensation in meiosis and mitosis.
ENSSSCG00000005403	SMC2	NA	NA	NA	NA	structural maintenance of chromosomes 2 [Source:VGNC Symbol;Acc:VGNC:93238]	GO:0051383	0	kinetochore organization	A process that is carried out at the cellular level which results in the assembly, arrangement of constituent parts, or disassembly of the kinetochore, a multisubunit complex that is located at the centromeric region of DNA and provides an attachment point for the spindle microtubules.
ENSSSCG00000005403	SMC2	NA	NA	NA	NA	structural maintenance of chromosomes 2 [Source:VGNC Symbol;Acc:VGNC:93238]	GO:0010032	1	meiotic chromosome condensation	Compaction of chromatin structure prior to meiosis in eukaryotic cells.
ENSSSCG00000005403	SMC2	NA	NA	NA	NA	structural maintenance of chromosomes 2 [Source:VGNC Symbol;Acc:VGNC:93238]	GO:0045132	1	meiotic chromosome segregation	The process in which genetic material, in the form of chromosomes, is organized into specific structures and then physically separated and apportioned to two or more sets during M phase of the meiotic cell cycle.
ENSSSCG00000005403	SMC2	NA	NA	NA	NA	structural maintenance of chromosomes 2 [Source:VGNC Symbol;Acc:VGNC:93238]	GO:0007076	0	mitotic chromosome condensation	The cell cycle process in which chromatin structure is compacted prior to and during mitosis in eukaryotic cells.
ENSSSCG00000039315	SOX10	5	9891525	9901743	1	SRY-box transcription factor 10 [Source:VGNC Symbol;Acc:VGNC:93350]	GO:0003682	0	chromatin binding	Binding to chromatin, the network of fibers of DNA, protein, and sometimes RNA, that make up the chromosomes of the eukaryotic nucleus during interphase.
ENSSSCG00000037865	SOX18	17	62869870	62871748	-1	SRY-box transcription factor 18 [Source:VGNC Symbol;Acc:VGNC:95510]	GO:0000785	0	chromatin	The ordered and organized complex of DNA, protein, and sometimes RNA, that forms the chromosome.
ENSSSCG00000002635	SPIRE2	6	211487	243561	-1	spire type actin nucleation factor 2 [Source:VGNC Symbol;Acc:VGNC:93411]	GO:0051295	1	establishment of meiotic spindle localization	The cell cycle process in which the directed movement of the meiotic spindle to a specific location in the cell occurs.
ENSSSCG00000002635	SPIRE2	6	211487	243561	-1	spire type actin nucleation factor 2 [Source:VGNC Symbol;Acc:VGNC:93411]	GO:0040038	1	polar body extrusion after meiotic divisions	The cell cycle process in which two small cells are generated, as byproducts destined to degenerate, as a result of the first and second meiotic divisions of a primary oocyte during its development to a mature ovum. One polar body is formed in the first division of meiosis and the other in the second division; at each division, the cytoplasm divides unequally, so that the polar body is of much sm…
ENSSSCG00000007502	SPO11	17	57730675	57745875	1	SPO11 initiator of meiotic double strand breaks [Source:VGNC Symbol;Acc:VGNC:95514]	GO:0005524	1	ATP binding	Binding to ATP, adenosine 5'-triphosphate, a universally important coenzyme and enzyme regulator.
ENSSSCG00000007502	SPO11	17	57730675	57745875	1	SPO11 initiator of meiotic double strand breaks [Source:VGNC Symbol;Acc:VGNC:95514]	GO:0003824	1	catalytic activity	Catalysis of a biochemical reaction at physiological temperatures. In biologically catalyzed reactions, the reactants are known as substrates, and the catalysts are naturally occurring macromolecular substances known as enzymes. Enzymes possess specific binding sites for substrates, and are usually composed wholly or largely of protein, but RNA that has catalytic activity (ribozyme) is often also…
ENSSSCG00000007502	SPO11	17	57730675	57745875	1	SPO11 initiator of meiotic double strand breaks [Source:VGNC Symbol;Acc:VGNC:95514]	GO:0000781	1	chromosome, telomeric region	The end of a linear chromosome, required for the integrity and maintenance of the end. A chromosome telomere usually includes a region of telomerase-encoded repeats the length of which rarely exceeds 20 bp each and that permits the formation of a telomeric loop (T-loop). The telomeric repeat region is usually preceded by a sub-telomeric region that is gene-poor but rich in repetitive elements. So…
ENSSSCG00000007502	SPO11	17	57730675	57745875	1	SPO11 initiator of meiotic double strand breaks [Source:VGNC Symbol;Acc:VGNC:95514]	GO:0003677	1	DNA binding	Any molecular function by which a gene product interacts selectively and non-covalently with DNA (deoxyribonucleic acid).
ENSSSCG00000007502	SPO11	17	57730675	57745875	1	SPO11 initiator of meiotic double strand breaks [Source:VGNC Symbol;Acc:VGNC:95514]	GO:0006259	1	DNA metabolic process	Any cellular metabolic process involving deoxyribonucleic acid. This is one of the two main types of nucleic acid, consisting of a long, unbranched macromolecule formed from one, or more commonly, two, strands of linked deoxyribonucleotides.
ENSSSCG00000007502	SPO11	17	57730675	57745875	1	SPO11 initiator of meiotic double strand breaks [Source:VGNC Symbol;Acc:VGNC:95514]	GO:0003918	1	DNA topoisomerase type II (double strand cut, ATP-hydrolyzing) activity	Catalysis of a DNA topological transformation by transiently cleaving a pair of complementary DNA strands to form a gate through which a second double-stranded DNA segment is passed, after which the severed strands in the first DNA segment are rejoined, driven by ATP hydrolysis. The enzyme changes the linking number in multiples of 2.
ENSSSCG00000007502	SPO11	17	57730675	57745875	1	SPO11 initiator of meiotic double strand breaks [Source:VGNC Symbol;Acc:VGNC:95514]	GO:1990918	1	double-strand break repair involved in meiotic recombination	The repair of double-strand breaks in DNA via homologous and nonhomologous mechanisms to reform a continuous DNA helix that contributes to reciprocal meiotic recombination.
ENSSSCG00000007502	SPO11	17	57730675	57745875	1	SPO11 initiator of meiotic double strand breaks [Source:VGNC Symbol;Acc:VGNC:95514]	GO:0007129	1	homologous chromosome pairing at meiosis	The meiotic cell cycle process where side by side pairing and physical juxtaposition of homologous chromosomes is created during meiotic prophase. Homologous chromosome pairing begins when the chromosome arms begin to pair from the clustered telomeres and ends when synaptonemal complex or linear element assembly is complete.
ENSSSCG00000007502	SPO11	17	57730675	57745875	1	SPO11 initiator of meiotic double strand breaks [Source:VGNC Symbol;Acc:VGNC:95514]	GO:0007141	1	male meiosis I	A cell cycle process comprising the steps by which a cell progresses through male meiosis I, the first meiotic division in the male germline.
ENSSSCG00000007502	SPO11	17	57730675	57745875	1	SPO11 initiator of meiotic double strand breaks [Source:VGNC Symbol;Acc:VGNC:95514]	GO:0042138	1	meiotic DNA double-strand break formation	The cell cycle process in which double-strand breaks are generated at defined hotspots throughout the genome during meiosis I. This results in the initiation of meiotic recombination.
ENSSSCG00000007502	SPO11	17	57730675	57745875	1	SPO11 initiator of meiotic double strand breaks [Source:VGNC Symbol;Acc:VGNC:95514]	GO:0045141	1	meiotic telomere clustering	The cell cycle process in which the dynamic reorganization of telomeres occurs in early meiotic prophase, during which meiotic chromosome ends are gathered in a bouquet arrangement at the inner surface of the nuclear envelope proximal to the spindle pole body. This plays an important role in progression through meiosis and precedes synapsis.
ENSSSCG00000007502	SPO11	17	57730675	57745875	1	SPO11 initiator of meiotic double strand breaks [Source:VGNC Symbol;Acc:VGNC:95514]	GO:0046872	1	metal ion binding	Binding to a metal ion.
ENSSSCG00000007502	SPO11	17	57730675	57745875	1	SPO11 initiator of meiotic double strand breaks [Source:VGNC Symbol;Acc:VGNC:95514]	GO:0048477	1	oogenesis	The complete process of formation and maturation of an ovum or female gamete from a primordial female germ cell. Examples of this process are found in Mus musculus and Drosophila melanogaster.
ENSSSCG00000007502	SPO11	17	57730675	57745875	1	SPO11 initiator of meiotic double strand breaks [Source:VGNC Symbol;Acc:VGNC:95514]	GO:0001541	1	ovarian follicle development	The process whose specific outcome is the progression of the ovarian follicle over time, from its formation to the mature structure.
ENSSSCG00000007502	SPO11	17	57730675	57745875	1	SPO11 initiator of meiotic double strand breaks [Source:VGNC Symbol;Acc:VGNC:95514]	GO:0034502	1	protein localization to chromosome	Any process in which a protein is transported to, or maintained at, a specific location on a chromosome.
ENSSSCG00000007502	SPO11	17	57730675	57745875	1	SPO11 initiator of meiotic double strand breaks [Source:VGNC Symbol;Acc:VGNC:95514]	GO:0007131	1	reciprocal meiotic recombination	The cell cycle process in which double strand breaks are formed and repaired through a single or double Holliday junction intermediate. This results in the equal exchange of genetic material between non-sister chromatids in a pair of homologous chromosomes. These reciprocal recombinant products ensure the proper segregation of homologous chromosomes during meiosis I and create genetic diversity.
ENSSSCG00000007502	SPO11	17	57730675	57745875	1	SPO11 initiator of meiotic double strand breaks [Source:VGNC Symbol;Acc:VGNC:95514]	GO:0022414	1	reproductive process	A biological process that directly contributes to the process of producing new individuals by one or two organisms. The new individuals inherit some proportion of their genetic material from the parent or parents.
ENSSSCG00000007502	SPO11	17	57730675	57745875	1	SPO11 initiator of meiotic double strand breaks [Source:VGNC Symbol;Acc:VGNC:95514]	GO:0019953	1	sexual reproduction	A type of reproduction that combines the genetic material of two gametes (such as a sperm or egg cell or fungal spores). The gametes have an haploid genome (with a single set of chromosomes, the product of a meiotic division) and combines with one another to produce a zygote (diploid).
ENSSSCG00000007502	SPO11	17	57730675	57745875	1	SPO11 initiator of meiotic double strand breaks [Source:VGNC Symbol;Acc:VGNC:95514]	GO:0007286	1	spermatid development	The process whose specific outcome is the progression of a spermatid over time, from its formation to the mature structure.
ENSSSCG00000007502	SPO11	17	57730675	57745875	1	SPO11 initiator of meiotic double strand breaks [Source:VGNC Symbol;Acc:VGNC:95514]	GO:0007130	1	synaptonemal complex assembly	The cell cycle process in which the synaptonemal complex is formed. This is a structure that holds paired chromosomes together during prophase I of meiosis and that promotes genetic recombination.
ENSSSCG00000007502	SPO11	17	57730675	57745875	1	SPO11 initiator of meiotic double strand breaks [Source:VGNC Symbol;Acc:VGNC:95514]		1
ENSSSCG00000035448	SS18L1	17	61571614	61598099	1	SS18L1 subunit of BAF chromatin remodeling complex [Source:VGNC Symbol;Acc:VGNC:98342]	GO:0006325	0	chromatin organization	The assembly or remodeling of chromatin composed of DNA complexed with histones, other associated proteins, and sometimes RNA.
ENSSSCG00000035448	SS18L1	17	61571614	61598099	1	SS18L1 subunit of BAF chromatin remodeling complex [Source:VGNC Symbol;Acc:VGNC:98342]	GO:0000779	0	condensed chromosome, centromeric region	The region of a condensed chromosome that includes the centromere and associated proteins, including the kinetochore. In monocentric chromosomes, this region corresponds to a single area of the chromosome, whereas in holocentric chromosomes, it is evenly distributed along the chromosome.
ENSSSCG00000035448	SS18L1	17	61571614	61598099	1	SS18L1 subunit of BAF chromatin remodeling complex [Source:VGNC Symbol;Acc:VGNC:98342]	GO:0005829	0	cytosol	The part of the cytoplasm that does not contain organelles but which does contain other particulate matter, such as protein complexes.
ENSSSCG00000035448	SS18L1	17	61571614	61598099	1	SS18L1 subunit of BAF chromatin remodeling complex [Source:VGNC Symbol;Acc:VGNC:98342]	GO:0016358	0	dendrite development	The process whose specific outcome is the progression of the dendrite over time, from its formation to the mature structure.
ENSSSCG00000035448	SS18L1	17	61571614	61598099	1	SS18L1 subunit of BAF chromatin remodeling complex [Source:VGNC Symbol;Acc:VGNC:98342]	GO:0000776	0	kinetochore	A multisubunit complex that is located at the centromeric region of DNA and provides an attachment point for the spindle microtubules.
ENSSSCG00000035448	SS18L1	17	61571614	61598099	1	SS18L1 subunit of BAF chromatin remodeling complex [Source:VGNC Symbol;Acc:VGNC:98342]	GO:0071565	0	nBAF complex	A SWI/SNF-type complex that is found in post-mitotic neurons, and in human contains actin and proteins encoded by the ARID1A/BAF250A or ARID1B/BAF250B, SMARCD1/BAF60A, SMARCD3/BAF60C, SMARCA2/BRM/BAF190B, SMARCA4/BRG1/BAF190A, SMARCB1/BAF47, SMARCC1/BAF155, SMARCE1/BAF57, SMARCC2/BAF170, DPF1/BAF45B, DPF3/BAF45C, ACTL6B/BAF53B genes. The nBAF complex along with CREST plays a role regulating the a…
ENSSSCG00000035448	SS18L1	17	61571614	61598099	1	SS18L1 subunit of BAF chromatin remodeling complex [Source:VGNC Symbol;Acc:VGNC:98342]	GO:0005654	0	nucleoplasm	That part of the nuclear content other than the chromosomes or the nucleolus.
ENSSSCG00000035448	SS18L1	17	61571614	61598099	1	SS18L1 subunit of BAF chromatin remodeling complex [Source:VGNC Symbol;Acc:VGNC:98342]	GO:0050775	0	positive regulation of dendrite morphogenesis	Any process that activates or increases the frequency, rate or extent of dendrite morphogenesis.
ENSSSCG00000035448	SS18L1	17	61571614	61598099	1	SS18L1 subunit of BAF chromatin remodeling complex [Source:VGNC Symbol;Acc:VGNC:98342]	GO:0045893	0	positive regulation of DNA-templated transcription	Any process that activates or increases the frequency, rate or extent of cellular DNA-templated transcription.
ENSSSCG00000035448	SS18L1	17	61571614	61598099	1	SS18L1 subunit of BAF chromatin remodeling complex [Source:VGNC Symbol;Acc:VGNC:98342]	GO:0045944	0	positive regulation of transcription by RNA polymerase II	Any process that activates or increases the frequency, rate or extent of transcription from an RNA polymerase II promoter.
ENSSSCG00000035448	SS18L1	17	61571614	61598099	1	SS18L1 subunit of BAF chromatin remodeling complex [Source:VGNC Symbol;Acc:VGNC:98342]	GO:0003713	0	transcription coactivator activity	A transcription coregulator activity that activates or increases the transcription of specific gene sets via binding to a DNA-bound DNA-binding transcription factor, either on its own or as part of a complex. Coactivators often act by altering chromatin structure and modifications. For example, one class of transcription coactivators modifies chromatin structure through covalent modification of h…
ENSSSCG00000007650	STAG3	3	8175915	8211889	1	STAG3 cohesin complex component [Source:VGNC Symbol;Acc:VGNC:98343]	GO:0007049	1	cell cycle	The progression of biochemical and morphological phases and events that occur in a cell during successive cell replication or nuclear replication events. Canonically, the cell cycle comprises the replication and segregation of genetic material followed by the division of the cell, but in endocycles or syncytial cells nuclear replication or nuclear division may not be followed by cell division.
ENSSSCG00000007650	STAG3	3	8175915	8211889	1	STAG3 cohesin complex component [Source:VGNC Symbol;Acc:VGNC:98343]	GO:0051301	1	cell division	The process resulting in division and partitioning of components of a cell to form more cells; may or may not be accompanied by the physical separation of a cell into distinct, individually membrane-bounded daughter cells.
ENSSSCG00000007650	STAG3	3	8175915	8211889	1	STAG3 cohesin complex component [Source:VGNC Symbol;Acc:VGNC:98343]	GO:0000785	1	chromatin	The ordered and organized complex of DNA, protein, and sometimes RNA, that forms the chromosome.
ENSSSCG00000007650	STAG3	3	8175915	8211889	1	STAG3 cohesin complex component [Source:VGNC Symbol;Acc:VGNC:98343]	GO:0007059	1	chromosome segregation	The process in which genetic material, in the form of chromosomes, is organized into specific structures and then physically separated and apportioned to two or more sets. In eukaryotes, chromosome segregation begins with the condensation of chromosomes, includes chromosome separation, and ends when chromosomes have completed movement to the spindle poles.
ENSSSCG00000007650	STAG3	3	8175915	8211889	1	STAG3 cohesin complex component [Source:VGNC Symbol;Acc:VGNC:98343]	GO:0000775	1	chromosome, centromeric region	The region of a chromosome that includes the centromeric DNA and associated proteins. In monocentric chromosomes, this region corresponds to a single area of the chromosome, whereas in holocentric chromosomes, it is evenly distributed along the chromosome.
ENSSSCG00000007650	STAG3	3	8175915	8211889	1	STAG3 cohesin complex component [Source:VGNC Symbol;Acc:VGNC:98343]	GO:0008278	1	cohesin complex	A protein complex that is required for sister chromatid cohesion in eukaryotes. The cohesin complex forms a molecular ring complex, and is composed of structural maintenance of chromosomes (SMC) and kleisin proteins. For example, in yeast, the complex is composed of the SMC proteins Smc1p and Smc3p, and the kleisin protein Scc1p. In vertebrates, the complex is composed of the SMC1 (SMC1A or SMC1B…
ENSSSCG00000007650	STAG3	3	8175915	8211889	1	STAG3 cohesin complex component [Source:VGNC Symbol;Acc:VGNC:98343]	GO:0000794	1	condensed nuclear chromosome	A highly compacted molecule of DNA and associated proteins resulting in a cytologically distinct nuclear chromosome.
ENSSSCG00000007650	STAG3	3	8175915	8211889	1	STAG3 cohesin complex component [Source:VGNC Symbol;Acc:VGNC:98343]	GO:0007129	1	homologous chromosome pairing at meiosis	The meiotic cell cycle process where side by side pairing and physical juxtaposition of homologous chromosomes is created during meiotic prophase. Homologous chromosome pairing begins when the chromosome arms begin to pair from the clustered telomeres and ends when synaptonemal complex or linear element assembly is complete.
ENSSSCG00000007650	STAG3	3	8175915	8211889	1	STAG3 cohesin complex component [Source:VGNC Symbol;Acc:VGNC:98343]	GO:0000800	1	lateral element	A proteinaceous core found between sister chromatids during meiotic prophase.
ENSSSCG00000007650	STAG3	3	8175915	8211889	1	STAG3 cohesin complex component [Source:VGNC Symbol;Acc:VGNC:98343]	GO:0001673	1	male germ cell nucleus	The nucleus of a male germ cell, a reproductive cell in males.
ENSSSCG00000007650	STAG3	3	8175915	8211889	1	STAG3 cohesin complex component [Source:VGNC Symbol;Acc:VGNC:98343]	GO:0030893	1	meiotic cohesin complex	A cohesin complex that mediates sister chromatid cohesion during meiosis; has a subunit composition distinct from that of the mitotic cohesin complex.
ENSSSCG00000007650	STAG3	3	8175915	8211889	1	STAG3 cohesin complex component [Source:VGNC Symbol;Acc:VGNC:98343]	GO:0005730	1	nucleolus	A small, dense body one or more of which are present in the nucleus of eukaryotic cells. It is rich in RNA and protein, is not bounded by a limiting membrane, and is not seen during mitosis. Its prime function is the transcription of the nucleolar DNA into 45S ribosomal-precursor RNA, the processing of this RNA into 5.8S, 18S, and 28S components of ribosomal RNA, and the association of these comp…
ENSSSCG00000007650	STAG3	3	8175915	8211889	1	STAG3 cohesin complex component [Source:VGNC Symbol;Acc:VGNC:98343]	GO:0005654	1	nucleoplasm	That part of the nuclear content other than the chromosomes or the nucleolus.
ENSSSCG00000007650	STAG3	3	8175915	8211889	1	STAG3 cohesin complex component [Source:VGNC Symbol;Acc:VGNC:98343]	GO:0034502	1	protein localization to chromosome	Any process in which a protein is transported to, or maintained at, a specific location on a chromosome.
ENSSSCG00000007650	STAG3	3	8175915	8211889	1	STAG3 cohesin complex component [Source:VGNC Symbol;Acc:VGNC:98343]	GO:0007062	1	sister chromatid cohesion	The cell cycle process in which the sister chromatids of a replicated chromosome become tethered to each other.
ENSSSCG00000007650	STAG3	3	8175915	8211889	1	STAG3 cohesin complex component [Source:VGNC Symbol;Acc:VGNC:98343]	GO:0000795	1	synaptonemal complex	A proteinaceous scaffold found between homologous chromosomes during meiosis. It consists of 2 lateral elements and a central element, all running parallel to each other. Transverse filaments connect the lateral elements to the central element.
ENSSSCG00000007650	STAG3	3	8175915	8211889	1	STAG3 cohesin complex component [Source:VGNC Symbol;Acc:VGNC:98343]	GO:0000802	1	transverse filament	A structural unit of the synaptonemal complex that spans the regions between the lateral elements and connects them.
ENSSSCG00000063378	STPG4	3	93389812	93438849	1	sperm-tail PG-rich repeat containing 4 [Source:HGNC Symbol;Acc:HGNC:26850]	GO:0003682	0	chromatin binding	Binding to chromatin, the network of fibers of DNA, protein, and sometimes RNA, that make up the chromosomes of the eukaryotic nucleus during interphase.
ENSSSCG00000063378	STPG4	3	93389812	93438849	1	sperm-tail PG-rich repeat containing 4 [Source:HGNC Symbol;Acc:HGNC:26850]	GO:0042585	0	germinal vesicle	The enlarged, fluid filled nucleus of a primary oocyte, the development of which is suspended in prophase I of the first meiotic division between embryohood and sexual maturity.
ENSSSCG00000063378	STPG4	3	93389812	93438849	1	sperm-tail PG-rich repeat containing 4 [Source:HGNC Symbol;Acc:HGNC:26850]	GO:0042393	0	histone binding	Binding to a histone, any of a group of water-soluble proteins found in association with the DNA of eukaryotic or archaeal chromosomes. They are involved in the condensation and coiling of chromosomes during cell division and have also been implicated in gene regulation and DNA replication. They may be chemically modified (methylated, acetlyated and others) to regulate gene transcription.
ENSSSCG00000000094	SUN2	5	9273240	9293254	1	Sad1 and UNC84 domain containing 2 [Source:VGNC Symbol;Acc:VGNC:93619]	GO:0034993	1	meiotic nuclear membrane microtubule tethering complex	A nuclear membrane protein complex which connects the nuclear outer and inner membranes together, and links links the nuclear lumen to cytoplasmic microtubules during meiosis.
ENSSSCG00000022900	SUPT16H	7	77781316	77814505	1	SPT16 homolog, facilitates chromatin remodeling subunit [Source:VGNC Symbol;Acc:VGNC:93622]	GO:0006974	0	cellular response to DNA damage stimulus	Any process that results in a change in state or activity of a cell (in terms of movement, secretion, enzyme production, gene expression, etc.) as a result of a stimulus indicating damage to its DNA from environmental insults or errors during metabolism.
ENSSSCG00000022900	SUPT16H	7	77781316	77814505	1	SPT16 homolog, facilitates chromatin remodeling subunit [Source:VGNC Symbol;Acc:VGNC:93622]	GO:0006281	0	DNA repair	The process of restoring DNA after damage. Genomes are subject to damage by chemical and physical agents in the environment (e.g. UV and ionizing radiations, chemical mutagens, fungal and bacterial toxins, etc.) and by free radicals or alkylating agents endogenously generated in metabolism. DNA is also damaged because of errors during its replication. A variety of different DNA repair pathways ha…
ENSSSCG00000022900	SUPT16H	7	77781316	77814505	1	SPT16 homolog, facilitates chromatin remodeling subunit [Source:VGNC Symbol;Acc:VGNC:93622]	GO:0006260	0	DNA replication	The cellular metabolic process in which a cell duplicates one or more molecules of DNA. DNA replication begins when specific sequences, known as origins of replication, are recognized and bound by initiation proteins, and ends when the original DNA molecule has been completely duplicated and the copies topologically separated. The unit of replication usually corresponds to the genome of the cell,…
ENSSSCG00000022900	SUPT16H	7	77781316	77814505	1	SPT16 homolog, facilitates chromatin remodeling subunit [Source:VGNC Symbol;Acc:VGNC:93622]	GO:0035101	0	FACT complex	A histone chaperone complex that facilitates nucleosome disassembly and reassembly upon DNA or RNA polymerase passage.
ENSSSCG00000022900	SUPT16H	7	77781316	77814505	1	SPT16 homolog, facilitates chromatin remodeling subunit [Source:VGNC Symbol;Acc:VGNC:93622]	GO:0005654	0	nucleoplasm	That part of the nuclear content other than the chromosomes or the nucleolus.
ENSSSCG00000022900	SUPT16H	7	77781316	77814505	1	SPT16 homolog, facilitates chromatin remodeling subunit [Source:VGNC Symbol;Acc:VGNC:93622]	GO:0031491	0	nucleosome binding	Binding to a nucleosome, a complex comprised of DNA wound around a multisubunit core and associated proteins, which forms the primary packing unit of DNA into higher order structures.
ENSSSCG00000022900	SUPT16H	7	77781316	77814505	1	SPT16 homolog, facilitates chromatin remodeling subunit [Source:VGNC Symbol;Acc:VGNC:93622]	GO:0006337	0	nucleosome disassembly	The controlled breakdown of nucleosomes, the beadlike structural units of eukaryotic chromatin composed of histones and DNA.
ENSSSCG00000022900	SUPT16H	7	77781316	77814505	1	SPT16 homolog, facilitates chromatin remodeling subunit [Source:VGNC Symbol;Acc:VGNC:93622]	GO:0006368	0	transcription elongation by RNA polymerase II	The extension of an RNA molecule after transcription initiation and promoter clearance at an RNA polymerase II promoter by the addition of ribonucleotides catalyzed by RNA polymerase II.
ENSSSCG00000007529	SYCP2	17	59875993	59955209	-1	synaptonemal complex protein 2 [Source:VGNC Symbol;Acc:VGNC:95529]	GO:0007143	1	female meiotic nuclear division	A cell cycle process by which the cell nucleus divides as part of a meiotic cell cycle in the female germline.
ENSSSCG00000007529	SYCP2	17	59875993	59955209	-1	synaptonemal complex protein 2 [Source:VGNC Symbol;Acc:VGNC:95529]	GO:0000800	0	lateral element	A proteinaceous core found between sister chromatids during meiotic prophase.
ENSSSCG00000007529	SYCP2	17	59875993	59955209	-1	synaptonemal complex protein 2 [Source:VGNC Symbol;Acc:VGNC:95529]	GO:0007140	1	male meiotic nuclear division	A cell cycle process by which the cell nucleus divides as part of a meiotic cell cycle in the male germline.
ENSSSCG00000007529	SYCP2	17	59875993	59955209	-1	synaptonemal complex protein 2 [Source:VGNC Symbol;Acc:VGNC:95529]	GO:0016020	0	membrane	A lipid bilayer along with all the proteins and protein complexes embedded in it and attached to it.
ENSSSCG00000029624	TADA2B	8	3812257	3828108	-1	transcriptional adaptor 2B [Source:VGNC Symbol;Acc:VGNC:93707]	GO:0000124	0	SAGA complex	A SAGA-type histone acetyltransferase complex that deubiquitinates H2A and/or H2B. This complex is organized into several functional submodules: a structural core including the activator binding module and consisting of ADA1 or a homolog, members of the SPT and TAF protein families as well as promotor recruitment factor TRRAP/TRA1, a histone acetyltransferase (HAT) module consisting of GCN5/KAT2A…
ENSSSCG00000029624	TADA2B	8	3812257	3828108	-1	transcriptional adaptor 2B [Source:VGNC Symbol;Acc:VGNC:93707]	GO:0070461	0	SAGA-type complex	A histone acetyltransferase complex that acetylates nucleosomal histones H2B, H3, or H4 and is required for the expression of a subset of Pol II-transcribed genes. This complex includes the acetyltransferases GCN5/KAT2A or PCAF/KAT2B, several proteins of the ADA, SGF and SPT families, and several TBP-associate proteins (TAFs).
ENSSSCG00000027530	TAF12	NA	NA	NA	NA	TATA-box binding protein associated factor 12 [Source:VGNC Symbol;Acc:VGNC:93709]	GO:0000124	0	SAGA complex	A SAGA-type histone acetyltransferase complex that deubiquitinates H2A and/or H2B. This complex is organized into several functional submodules: a structural core including the activator binding module and consisting of ADA1 or a homolog, members of the SPT and TAF protein families as well as promotor recruitment factor TRRAP/TRA1, a histone acetyltransferase (HAT) module consisting of GCN5/KAT2A…
ENSSSCG00000027530	TAF12	NA	NA	NA	NA	TATA-box binding protein associated factor 12 [Source:VGNC Symbol;Acc:VGNC:93709]	GO:0046695	0	SLIK (SAGA-like) complex	A SAGA-type histone acetyltransferase complex that contains a smaller form of Spt7 (lacking the SPT8 binding region) than the fungal SAGA complex, and consequently lacks Spt8. The complex is involved in the yeast retrograde response pathway, which is important for gene expression changes during mitochondrial dysfunction.
ENSSSCG00000027530	TAF12	NA	NA	NA	NA	TATA-box binding protein associated factor 12 [Source:VGNC Symbol;Acc:VGNC:93709]	GO:0003713	0	transcription coactivator activity	A transcription coregulator activity that activates or increases the transcription of specific gene sets via binding to a DNA-bound DNA-binding transcription factor, either on its own or as part of a complex. Coactivators often act by altering chromatin structure and modifications. For example, one class of transcription coactivators modifies chromatin structure through covalent modification of h…
ENSSSCG00000027530	TAF12	NA	NA	NA	NA	TATA-box binding protein associated factor 12 [Source:VGNC Symbol;Acc:VGNC:93709]	GO:0033276	0	transcription factor TFTC complex	A protein complex that does not contain either a TATA-binding protein (TBP) or a TBP-like factor, but is composed of several TAFIIs and other proteins, including a histone acetyltransferase. This complex is able to nucleate transcription initiation by RNA polymerase II, can mediate transcriptional activation, and has histone acetyltransferase activity.
ENSSSCG00000024694	TAF4	17	61465822	61529890	-1	TATA-box binding protein associated factor 4 [Source:VGNC Symbol;Acc:VGNC:95532]	GO:0000785	0	chromatin	The ordered and organized complex of DNA, protein, and sometimes RNA, that forms the chromosome.
ENSSSCG00000024694	TAF4	17	61465822	61529890	-1	TATA-box binding protein associated factor 4 [Source:VGNC Symbol;Acc:VGNC:95532]	GO:0071339	0	MLL1 complex	A protein complex that can methylate lysine-4 of histone H3. MLL1/MLL is the catalytic methyltransferase subunit, and the complex also contains the core components ASH2L, HCFC1/HCF1 WDR5 and RBBP5.
ENSSSCG00000024694	TAF4	17	61465822	61529890	-1	TATA-box binding protein associated factor 4 [Source:VGNC Symbol;Acc:VGNC:95532]	GO:0033276	0	transcription factor TFTC complex	A protein complex that does not contain either a TATA-binding protein (TBP) or a TBP-like factor, but is composed of several TAFIIs and other proteins, including a histone acetyltransferase. This complex is able to nucleate transcription initiation by RNA polymerase II, can mediate transcriptional activation, and has histone acetyltransferase activity.
ENSSSCG00000034153	TAF6	3	8017675	8026888	-1	TATA-box binding protein associated factor 6 [Source:VGNC Symbol;Acc:VGNC:93719]	GO:0071339	0	MLL1 complex	A protein complex that can methylate lysine-4 of histone H3. MLL1/MLL is the catalytic methyltransferase subunit, and the complex also contains the core components ASH2L, HCFC1/HCF1 WDR5 and RBBP5.
ENSSSCG00000034153	TAF6	3	8017675	8026888	-1	TATA-box binding protein associated factor 6 [Source:VGNC Symbol;Acc:VGNC:93719]	GO:0000124	0	SAGA complex	A SAGA-type histone acetyltransferase complex that deubiquitinates H2A and/or H2B. This complex is organized into several functional submodules: a structural core including the activator binding module and consisting of ADA1 or a homolog, members of the SPT and TAF protein families as well as promotor recruitment factor TRRAP/TRA1, a histone acetyltransferase (HAT) module consisting of GCN5/KAT2A…
ENSSSCG00000034153	TAF6	3	8017675	8026888	-1	TATA-box binding protein associated factor 6 [Source:VGNC Symbol;Acc:VGNC:93719]	GO:0046695	0	SLIK (SAGA-like) complex	A SAGA-type histone acetyltransferase complex that contains a smaller form of Spt7 (lacking the SPT8 binding region) than the fungal SAGA complex, and consequently lacks Spt8. The complex is involved in the yeast retrograde response pathway, which is important for gene expression changes during mitochondrial dysfunction.
ENSSSCG00000034153	TAF6	3	8017675	8026888	-1	TATA-box binding protein associated factor 6 [Source:VGNC Symbol;Acc:VGNC:93719]	GO:0003713	0	transcription coactivator activity	A transcription coregulator activity that activates or increases the transcription of specific gene sets via binding to a DNA-bound DNA-binding transcription factor, either on its own or as part of a complex. Coactivators often act by altering chromatin structure and modifications. For example, one class of transcription coactivators modifies chromatin structure through covalent modification of h…
ENSSSCG00000034153	TAF6	3	8017675	8026888	-1	TATA-box binding protein associated factor 6 [Source:VGNC Symbol;Acc:VGNC:93719]	GO:0033276	0	transcription factor TFTC complex	A protein complex that does not contain either a TATA-binding protein (TBP) or a TBP-like factor, but is composed of several TAFIIs and other proteins, including a histone acetyltransferase. This complex is able to nucleate transcription initiation by RNA polymerase II, can mediate transcriptional activation, and has histone acetyltransferase activity.
ENSSSCG00000002142	TEP1	7	78491053	78530183	1	telomerase associated protein 1 [Source:VGNC Symbol;Acc:VGNC:93877]	GO:0000722	0	telomere maintenance via recombination	Any recombinational process that contributes to the maintenance of proper telomeric length.
ENSSSCG00000035639	TERB1	6	27450632	27540118	-1	telomere repeat binding bouquet formation protein 1 [Source:HGNC Symbol;Acc:HGNC:26675]	GO:1990918	1	double-strand break repair involved in meiotic recombination	The repair of double-strand breaks in DNA via homologous and nonhomologous mechanisms to reform a continuous DNA helix that contributes to reciprocal meiotic recombination.
ENSSSCG00000035639	TERB1	6	27450632	27540118	-1	telomere repeat binding bouquet formation protein 1 [Source:HGNC Symbol;Acc:HGNC:26675]	GO:0007129	1	homologous chromosome pairing at meiosis	The meiotic cell cycle process where side by side pairing and physical juxtaposition of homologous chromosomes is created during meiotic prophase. Homologous chromosome pairing begins when the chromosome arms begin to pair from the clustered telomeres and ends when synaptonemal complex or linear element assembly is complete.
ENSSSCG00000035639	TERB1	6	27450632	27540118	-1	telomere repeat binding bouquet formation protein 1 [Source:HGNC Symbol;Acc:HGNC:26675]	GO:0070197	1	meiotic attachment of telomere to nuclear envelope	The meiotic cell cycle process in which physical connections are formed between telomeric heterochromatin and the nuclear envelope, facilitating bouquet formation.
ENSSSCG00000035639	TERB1	6	27450632	27540118	-1	telomere repeat binding bouquet formation protein 1 [Source:HGNC Symbol;Acc:HGNC:26675]	GO:0045141	1	meiotic telomere clustering	The cell cycle process in which the dynamic reorganization of telomeres occurs in early meiotic prophase, during which meiotic chromosome ends are gathered in a bouquet arrangement at the inner surface of the nuclear envelope proximal to the spindle pole body. This plays an important role in progression through meiosis and precedes synapsis.
ENSSSCG00000005389	TEX10	NA	NA	NA	NA	testis expressed 10 [Source:VGNC Symbol;Acc:VGNC:98364]	GO:0071339	0	MLL1 complex	A protein complex that can methylate lysine-4 of histone H3. MLL1/MLL is the catalytic methyltransferase subunit, and the complex also contains the core components ASH2L, HCFC1/HCF1 WDR5 and RBBP5.
ENSSSCG00000007499	TFAP2C	17	57164404	57174107	1	transcription factor AP-2 gamma [Source:NCBI gene (formerly Entrezgene);Acc:100144525]	GO:0045814	0	negative regulation of gene expression, epigenetic	An epigenetic process that silences gene expression at specific genomic regions through chromatin remodelling either by modifying higher order chromatin fiber structure, nucleosomal histones, or the DNA.
ENSSSCG00000040215	TFAP4	NA	NA	NA	NA	transcription factor AP-4 [Source:VGNC Symbol;Acc:VGNC:93912]	GO:0042826	0	histone deacetylase binding	Binding to histone deacetylase.
ENSSSCG00000036033	THRB	13	10900724	11359544	-1	thyroid hormone receptor beta [Source:VGNC Symbol;Acc:VGNC:93965]	GO:0003682	0	chromatin binding	Binding to chromatin, the network of fibers of DNA, protein, and sometimes RNA, that make up the chromosomes of the eukaryotic nucleus during interphase.
ENSSSCG00000036033	THRB	13	10900724	11359544	-1	thyroid hormone receptor beta [Source:VGNC Symbol;Acc:VGNC:93965]	GO:0031490	0	chromatin DNA binding	Binding to DNA that is assembled into chromatin.
ENSSSCG00000040355	TICRR	7	55143240	55200640	1	TOPBP1 interacting checkpoint and replication regulator [Source:VGNC Symbol;Acc:VGNC:93977]	GO:0003682	0	chromatin binding	Binding to chromatin, the network of fibers of DNA, protein, and sometimes RNA, that make up the chromosomes of the eukaryotic nucleus during interphase.
ENSSSCG00000027300	TNP2	NA	NA	NA	NA	transition protein 2 [Source:VGNC Symbol;Acc:VGNC:94286]	GO:0000786	0	nucleosome	A complex comprised of DNA wound around a multisubunit core and associated proteins, which forms the primary packing unit of DNA into higher order structures.
ENSSSCG00000000078	TNRC6B	5	8063985	8311429	-1	trinucleotide repeat containing adaptor 6B [Source:VGNC Symbol;Acc:VGNC:94293]	GO:0031047	0	RNA-mediated gene silencing	A process in which an RNA molecule reduces expression of target genes. This can occur pre-transcriptionally by assembly of heterochromatin and prevention of transcription or co- or post-transcriptionally by targeting RNAs for degradation or by interfering with splicing or translation. This process starts once the inhibitory RNA molecule has been transcribed, and includes processing of the RNA suc…
ENSSSCG00000011213	TOP2B	13	12507138	12575583	-1	DNA topoisomerase II beta [Source:NCBI gene (formerly Entrezgene);Acc:100156319]	GO:0003682	0	chromatin binding	Binding to chromatin, the network of fibers of DNA, protein, and sometimes RNA, that make up the chromosomes of the eukaryotic nucleus during interphase.
ENSSSCG00000011213	TOP2B	13	12507138	12575583	-1	DNA topoisomerase II beta [Source:NCBI gene (formerly Entrezgene);Acc:100156319]	GO:0000792	0	heterochromatin	A compact and highly condensed form of chromatin that is refractory to transcription.
ENSSSCG00000029203	TOX4	7	77678475	77698917	-1	TOX high mobility group box family member 4 [Source:VGNC Symbol;Acc:VGNC:98382]	GO:0000785	0	chromatin	The ordered and organized complex of DNA, protein, and sometimes RNA, that forms the chromosome.
ENSSSCG00000029203	TOX4	7	77678475	77698917	-1	TOX high mobility group box family member 4 [Source:VGNC Symbol;Acc:VGNC:98382]	GO:0031490	0	chromatin DNA binding	Binding to DNA that is assembled into chromatin.
ENSSSCG00000029203	TOX4	7	77678475	77698917	-1	TOX high mobility group box family member 4 [Source:VGNC Symbol;Acc:VGNC:98382]	GO:0072357	0	PTW/PP1 phosphatase complex	A protein serine/threonine phosphatase complex that contains a catalytic subunit (PPP1CA, PPP1CB or PPP1CC) and the regulatory subunits PPP1R10 (PNUTS), TOX4 and WDR82, and plays a role in the control of chromatin structure and cell cycle progression during the transition from mitosis into interphase.
ENSSSCG00000007647	TRAPPC14	3	8158070	8162425	-1	trafficking protein particle complex subunit 14 [Source:VGNC Symbol;Acc:VGNC:89977]	GO:0072686	0	mitotic spindle	A spindle that forms as part of mitosis. Mitotic and meiotic spindles contain distinctive complements of proteins associated with microtubules.
ENSSSCG00000027325	TRNP1	NA	NA	NA	NA	TMF1 regulated nuclear protein 1 [Source:VGNC Symbol;Acc:VGNC:94456]	GO:0000791	0	euchromatin	A dispersed and relatively uncompacted form of chromatin that is in a transcription-competent conformation.
ENSSSCG00000004438	TSPYL1	1	81908075	81909249	-1	TSPY like 1 [Source:VGNC Symbol;Acc:VGNC:103197]	GO:0000785	0	chromatin	The ordered and organized complex of DNA, protein, and sometimes RNA, that forms the chromosome.
ENSSSCG00000004438	TSPYL1	1	81908075	81909249	-1	TSPY like 1 [Source:VGNC Symbol;Acc:VGNC:103197]	GO:0003682	0	chromatin binding	Binding to chromatin, the network of fibers of DNA, protein, and sometimes RNA, that make up the chromosomes of the eukaryotic nucleus during interphase.
ENSSSCG00000004438	TSPYL1	1	81908075	81909249	-1	TSPY like 1 [Source:VGNC Symbol;Acc:VGNC:103197]	GO:0042393	0	histone binding	Binding to a histone, any of a group of water-soluble proteins found in association with the DNA of eukaryotic or archaeal chromosomes. They are involved in the condensation and coiling of chromosomes during cell division and have also been implicated in gene regulation and DNA replication. They may be chemically modified (methylated, acetlyated and others) to regulate gene transcription.
ENSSSCG00000004438	TSPYL1	1	81908075	81909249	-1	TSPY like 1 [Source:VGNC Symbol;Acc:VGNC:103197]	GO:0006334	0	nucleosome assembly	The aggregation, arrangement and bonding together of a nucleosome, the beadlike structural units of eukaryotic chromatin composed of histones and DNA.
ENSSSCG00000047800	TSPYL4	1	81887571	81892916	-1	TSPY like 4 [Source:HGNC Symbol;Acc:HGNC:21559]	GO:0006334	0	nucleosome assembly	The aggregation, arrangement and bonding together of a nucleosome, the beadlike structural units of eukaryotic chromatin composed of histones and DNA.
ENSSSCG00000002145	TTC5	7	78578294	78600592	1	tetratricopeptide repeat domain 5 [Source:VGNC Symbol;Acc:VGNC:94555]	GO:0003682	0	chromatin binding	Binding to chromatin, the network of fibers of DNA, protein, and sometimes RNA, that make up the chromosomes of the eukaryotic nucleus during interphase.
ENSSSCG00000004466	TTK	1	86076583	86125718	-1	TTK protein kinase [Source:VGNC Symbol;Acc:VGNC:94565]	GO:0016321	1	female meiosis chromosome segregation	The cell cycle process in which genetic material, in the form of chromosomes, is organized and then physically separated and apportioned to two or more sets during the meiotic cell cycle in a female.
ENSSSCG00000004466	TTK	1	86076583	86125718	-1	TTK protein kinase [Source:VGNC Symbol;Acc:VGNC:94565]	GO:0000776	0	kinetochore	A multisubunit complex that is located at the centromeric region of DNA and provides an attachment point for the spindle microtubules.
ENSSSCG00000004466	TTK	1	86076583	86125718	-1	TTK protein kinase [Source:VGNC Symbol;Acc:VGNC:94565]	GO:0043515	0	kinetochore binding	Binding to a kinetochore, a proteinaceous structure on a condensed chromosome, beside the centromere, to which the spindle fibers are attached.
ENSSSCG00000004466	TTK	1	86076583	86125718	-1	TTK protein kinase [Source:VGNC Symbol;Acc:VGNC:94565]	GO:0033316	1	meiotic spindle assembly checkpoint signaling	A signal transduction process that contributes to a meiotic spindle assembly checkpoint, that delays the metaphase/anaphase transition of a meiotic cell cycle until the spindle is correctly assembled and chromosomes are attached to the spindle.
ENSSSCG00000004466	TTK	1	86076583	86125718	-1	TTK protein kinase [Source:VGNC Symbol;Acc:VGNC:94565]	GO:0007094	0	mitotic spindle assembly checkpoint signaling	A mitotic cell cycle checkpoint that delays mitotic sister chromatid separation and consequently the mitotic metaphase/anaphase transition until the spindle is correctly assembled and chromosomes are attached to the spindle. Spindle assembly checkpoint signalling begins with the activated Mph family kinase, and results in the inhibition of the Anaphase Promoting Complex and its activator Sleepy/C…
ENSSSCG00000004466	TTK	1	86076583	86125718	-1	TTK protein kinase [Source:VGNC Symbol;Acc:VGNC:94565]	GO:0034501	0	protein localization to kinetochore	Any process in which a protein is transported to, or maintained at, the kinetochore.
ENSSSCG00000004466	TTK	1	86076583	86125718	-1	TTK protein kinase [Source:VGNC Symbol;Acc:VGNC:94565]	GO:1903096	1	protein localization to meiotic spindle midzone	A process in which a protein is transported to, or maintained in, a location within a meiotic spindle midzone.
ENSSSCG00000000034	TTLL12	5	5701583	5720724	1	tubulin tyrosine ligase like 12 [Source:VGNC Symbol;Acc:VGNC:94568]	GO:1990889	0	H4K20me3 modified histone binding	Binding to a histone H4 in which the lysine residue at position 20 has been modified by trimethylation.
ENSSSCG00000007523	TUBB1	17	59161420	59168385	1	tubulin beta 1 class VI [Source:NCBI gene (formerly Entrezgene);Acc:100134983]	GO:0072686	0	mitotic spindle	A spindle that forms as part of mitosis. Mitotic and meiotic spindles contain distinctive complements of proteins associated with microtubules.
ENSSSCG00000002639	TUBB3	6	169069	178410	-1	tubulin beta 3 class III [Source:HGNC Symbol;Acc:HGNC:20772]	GO:0072686	0	mitotic spindle	A spindle that forms as part of mitosis. Mitotic and meiotic spindles contain distinctive complements of proteins associated with microtubules.
ENSSSCG00000007924	UBN1	NA	NA	NA	NA	ubinuclein 1 [Source:VGNC Symbol;Acc:VGNC:94663]	GO:0006334	0	nucleosome assembly	The aggregation, arrangement and bonding together of a nucleosome, the beadlike structural units of eukaryotic chromatin composed of histones and DNA.
ENSSSCG00000039053	VGF	3	8888506	8891601	-1	VGF nerve growth factor inducible [Source:VGNC Symbol;Acc:VGNC:94820]	GO:0019953	0	sexual reproduction	A type of reproduction that combines the genetic material of two gametes (such as a sperm or egg cell or fungal spores). The gametes have an haploid genome (with a single set of chromosomes, the product of a meiotic division) and combines with one another to produce a zygote (diploid).
ENSSSCG00000003570	WDTC1	NA	NA	NA	NA	WD and tetratricopeptide repeats 1 [Source:VGNC Symbol;Acc:VGNC:94952]	GO:0042393	0	histone binding	Binding to a histone, any of a group of water-soluble proteins found in association with the DNA of eukaryotic or archaeal chromosomes. They are involved in the condensation and coiling of chromosomes during cell division and have also been implicated in gene regulation and DNA replication. They may be chemically modified (methylated, acetlyated and others) to regulate gene transcription.
ENSSSCG00000003570	WDTC1	NA	NA	NA	NA	WD and tetratricopeptide repeats 1 [Source:VGNC Symbol;Acc:VGNC:94952]	GO:0042826	0	histone deacetylase binding	Binding to histone deacetylase.
ENSSSCG00000028228	XPO1	3	80255146	80300327	1	exportin 1 [Source:VGNC Symbol;Acc:VGNC:95003]	GO:0000776	0	kinetochore	A multisubunit complex that is located at the centromeric region of DNA and provides an attachment point for the spindle microtubules.
ENSSSCG00000000059	XRCC6	5	6903495	6929052	-1	X-ray repair cross complementing 6 [Source:VGNC Symbol;Acc:VGNC:95011]	GO:0006310	1	DNA recombination	Any process in which a new genotype is formed by reassortment of genes resulting in gene combinations different from those that were present in the parents. In eukaryotes genetic recombination can occur by chromosome assortment, intrachromosomal recombination, or nonreciprocal interchromosomal recombination. Interchromosomal recombination occurs by crossing over. In bacteria it may occur by genet…
ENSSSCG00000000059	XRCC6	5	6903495	6929052	-1	X-ray repair cross complementing 6 [Source:VGNC Symbol;Acc:VGNC:95011]	GO:0070418	0	DNA-dependent protein kinase complex	A protein complex that is involved in the repair of DNA double-strand breaks and, in mammals, V(D)J recombination events. It consists of the DNA-dependent protein kinase catalytic subunit (DNA-PKcs) and the DNA end-binding heterodimer Ku.
ENSSSCG00000000059	XRCC6	5	6903495	6929052	-1	X-ray repair cross complementing 6 [Source:VGNC Symbol;Acc:VGNC:95011]	GO:0005958	0	DNA-dependent protein kinase-DNA ligase 4 complex	A large protein complex which is involved in the repair of DNA double-strand breaks and, in mammals, V(D)J recombination events. It consists of the DNA-dependent protein kinase catalytic subunit (DNA-PKcs), the DNA end-binding heterodimer Ku, the nuclear phosphoprotein XRCC4 or a homolog thereof, and DNA ligase IV.
ENSSSCG00000000059	XRCC6	5	6903495	6929052	-1	X-ray repair cross complementing 6 [Source:VGNC Symbol;Acc:VGNC:95011]	GO:0097680	0	double-strand break repair via classical nonhomologous end joining	An instance of double-strand break repair via nonhomologous end joining that requires a number of factors important for V(D)J recombination, including the KU70/80 heterodimer (KU), XRCC4, ligase IV, and DNA-PKcs in mammals. It does not produce translocations (as opposed to the alternative nonhomologous end joining).
ENSSSCG00000000059	XRCC6	5	6903495	6929052	-1	X-ray repair cross complementing 6 [Source:VGNC Symbol;Acc:VGNC:95011]	GO:0043564	0	Ku70:Ku80 complex	Heterodimeric protein complex composed of a 70 kDa and a 80 kDa subunit, binds DNA through a channel formed by the heterodimer. Functions in DNA double stranded break repair, chromosome maintenance, transcription regulation, V(D)J recombination, and activation of DNA-PK.
ENSSSCG00000027686	YTHDF2	NA	NA	NA	NA	YTH N6-methyladenosine RNA binding protein F2 [Source:VGNC Symbol;Acc:VGNC:95043]	GO:0001556	0	oocyte maturation	A developmental process, independent of morphogenetic (shape) change, that is required for an oocyte to attain its fully functional state. Oocyte maturation commences after reinitiation of meiosis commonly starting with germinal vesicle breakdown, and continues up to the second meiotic arrest prior to fertilization.
ENSSSCG00000027686	YTHDF2	NA	NA	NA	NA	YTH N6-methyladenosine RNA binding protein F2 [Source:VGNC Symbol;Acc:VGNC:95043]	GO:1903538	1	regulation of meiotic cell cycle process involved in oocyte maturation	Any process that modulates the frequency, rate or extent of meiotic cell cycle process involved in oocyte maturation.
ENSSSCG00000023724	ZBTB1	7	88576008	88602724	1	zinc finger and BTB domain containing 1 [Source:VGNC Symbol;Acc:VGNC:95057]	GO:0006338	0	chromatin remodeling	A dynamic process of chromatin reorganization resulting in changes to chromatin structure. These changes allow DNA metabolic processes such as transcriptional regulation, DNA recombination, DNA repair, and DNA replication.
ENSSSCG00000040388	ZBTB46	17	62659786	62709235	-1	zinc finger and BTB domain containing 46 [Source:VGNC Symbol;Acc:VGNC:95733]	GO:0000785	0	chromatin	The ordered and organized complex of DNA, protein, and sometimes RNA, that forms the chromosome.
ENSSSCG00000008099	ZC3H8	3	44161310	44184683	1	zinc finger CCCH-type containing 8 [Source:VGNC Symbol;Acc:VGNC:95101]	GO:0000791	0	euchromatin	A dispersed and relatively uncompacted form of chromatin that is in a transcription-competent conformation.
ENSSSCG00000008099	ZC3H8	3	44161310	44184683	1	zinc finger CCCH-type containing 8 [Source:VGNC Symbol;Acc:VGNC:95101]	GO:0035363	0	histone locus body	A nuclear body associated with the histone gene locus that is thought to contain all of the factors necessary for histone mRNA transcription and pre-mRNA processing. In Drosophila, U7 snRNP is located in the histone locus body rather than the distinct Cajal body.
ENSSSCG00000007659	ZCWPW1	3	8323191	8358487	-1	zinc finger CW-type and PWWP domain containing 1 [Source:VGNC Symbol;Acc:VGNC:95114]	GO:0006325	0	chromatin organization	The assembly or remodeling of chromatin composed of DNA complexed with histones, other associated proteins, and sometimes RNA.
ENSSSCG00000007659	ZCWPW1	3	8323191	8358487	-1	zinc finger CW-type and PWWP domain containing 1 [Source:VGNC Symbol;Acc:VGNC:95114]	GO:0140566	0	histone reader activity	A chromatin adaptor that recognizes specific forms of histones, either modified by a post-translational modification, or the unmodified form. Histone readers have roles in many processes, including in centromere function or in modulating the accessibility of cis-regulatory regions to the transcription machinery.
ENSSSCG00000007659	ZCWPW1	3	8323191	8358487	-1	zinc finger CW-type and PWWP domain containing 1 [Source:VGNC Symbol;Acc:VGNC:95114]	GO:0007129	1	homologous chromosome pairing at meiosis	The meiotic cell cycle process where side by side pairing and physical juxtaposition of homologous chromosomes is created during meiotic prophase. Homologous chromosome pairing begins when the chromosome arms begin to pair from the clustered telomeres and ends when synaptonemal complex or linear element assembly is complete.
ENSSSCG00000007659	ZCWPW1	3	8323191	8358487	-1	zinc finger CW-type and PWWP domain containing 1 [Source:VGNC Symbol;Acc:VGNC:95114]	GO:0007127	1	meiosis I	The first meiotic nuclear division in which homologous chromosomes are paired and segregated from each other, producing two haploid daughter nuclei.
ENSSSCG00000007659	ZCWPW1	3	8323191	8358487	-1	zinc finger CW-type and PWWP domain containing 1 [Source:VGNC Symbol;Acc:VGNC:95114]	GO:0035064	0	methylated histone binding	Binding to a histone in which a residue has been modified by methylation.
ENSSSCG00000007659	ZCWPW1	3	8323191	8358487	-1	zinc finger CW-type and PWWP domain containing 1 [Source:VGNC Symbol;Acc:VGNC:95114]	GO:0045911	1	positive regulation of DNA recombination	Any process that activates or increases the frequency, rate or extent of DNA recombination.
ENSSSCG00000007659	ZCWPW1	3	8323191	8358487	-1	zinc finger CW-type and PWWP domain containing 1 [Source:VGNC Symbol;Acc:VGNC:95114]	GO:0001741	0	XY body	A structure found in a male mammalian spermatocyte containing an unpaired X chromosome that has become densely heterochromatic, silenced and localized at the nuclear periphery.
ENSSSCG00000038376	ZCWPW2	13	14841319	14926248	1	zinc finger CW-type and PWWP domain containing 2 [Source:VGNC Symbol;Acc:VGNC:108706]	GO:0035064	0	methylated histone binding	Binding to a histone in which a residue has been modified by methylation.
ENSSSCG00000040875	ZFPM1	6	1091259	1107096	-1	zinc finger protein, FOG family member 1 [Source:VGNC Symbol;Acc:VGNC:95152]	GO:0003714	0	transcription corepressor activity	A transcription coregulator activity that represses or decreases the transcription of specific gene sets via binding to a DNA-bound DNA-binding transcription factor, either on its own or as part of a complex. Corepressors often act by altering chromatin structure and modifications. For example, one class of transcription corepressors modifies chromatin structure through covalent modification of h…
ENSSSCG00000029228	ZNF276	6	298039	313403	-1	zinc finger protein 276 [Source:VGNC Symbol;Acc:VGNC:95214]	GO:0043035	0	chromatin insulator sequence binding	Interacting selectively and non-covalently and stoichiometrically with a chromatin insulator sequence, a DNA sequence that prevents enhancer-mediated activation or repression of transcription.
ENSSSCG00000029228	ZNF276	6	298039	313403	-1	zinc finger protein 276 [Source:VGNC Symbol;Acc:VGNC:95214]	GO:0000776	0	kinetochore	A multisubunit complex that is located at the centromeric region of DNA and provides an attachment point for the spindle microtubules.
ENSSSCG00000031592	ZNF462	NA	NA	NA	NA	zinc finger protein 462 [Source:VGNC Symbol;Acc:VGNC:95244]	GO:0006325	0	chromatin organization	The assembly or remodeling of chromatin composed of DNA complexed with histones, other associated proteins, and sometimes RNA.
ENSSSCG00000033982	ZNHIT1	3	8918872	8926589	1	zinc finger HIT-type containing 1 [Source:VGNC Symbol;Acc:VGNC:95313]	GO:0006338	0	chromatin remodeling	A dynamic process of chromatin reorganization resulting in changes to chromatin structure. These changes allow DNA metabolic processes such as transcriptional regulation, DNA recombination, DNA repair, and DNA replication.
ENSSSCG00000033982	ZNHIT1	3	8918872	8926589	1	zinc finger HIT-type containing 1 [Source:VGNC Symbol;Acc:VGNC:95313]	GO:0042393	0	histone binding	Binding to a histone, any of a group of water-soluble proteins found in association with the DNA of eukaryotic or archaeal chromosomes. They are involved in the condensation and coiling of chromosomes during cell division and have also been implicated in gene regulation and DNA replication. They may be chemically modified (methylated, acetlyated and others) to regulate gene transcription.
ENSSSCG00000003772	ZZZ3	6	135606192	135741487	1	zinc finger ZZ-type containing 3 [Source:VGNC Symbol;Acc:VGNC:95348]	GO:0140672	0	ATAC complex	A chromatin remodelling complex that regulates transcription via acetylation primarily of nucleosomal histones H3 and possibly H4. Shares the histone acetylation (HAT) module of GCN5/PCAF-ADA2-ADA3-SGF29 (or orthologs) with the related SAGA complex (GO:0000124). Contains HAT subunits GCN5 or PCAF in a mutually exclusive manner. In addition to the HAT module contains DR1/NC2B, KAT14, MBIP, WDR5, Y…
ENSSSCG00000003772	ZZZ3	6	135606192	135741487	1	zinc finger ZZ-type containing 3 [Source:VGNC Symbol;Acc:VGNC:95348]	GO:0006325	0	chromatin organization	The assembly or remodeling of chromatin composed of DNA complexed with histones, other associated proteins, and sometimes RNA.
ENSSSCG00000003772	ZZZ3	6	135606192	135741487	1	zinc finger ZZ-type containing 3 [Source:VGNC Symbol;Acc:VGNC:95348]	GO:0140566	0	histone reader activity	A chromatin adaptor that recognizes specific forms of histones, either modified by a post-translational modification, or the unmodified form. Histone readers have roles in many processes, including in centromere function or in modulating the accessibility of cis-regulatory regions to the transcription machinery.
ENSSSCG00000003772	ZZZ3	6	135606192	135741487	1	zinc finger ZZ-type containing 3 [Source:VGNC Symbol;Acc:VGNC:95348]	GO:0070577	0	lysine-acetylated histone binding	Binding to a histone in which a lysine residue has been modified by acetylation.
ENSSSCG00000003772	ZZZ3	6	135606192	135741487	1	zinc finger ZZ-type containing 3 [Source:VGNC Symbol;Acc:VGNC:95348]	GO:0035064	0	methylated histone binding	Binding to a histone in which a residue has been modified by methylation.
ENSSSCG00000003772	ZZZ3	6	135606192	135741487	1	zinc finger ZZ-type containing 3 [Source:VGNC Symbol;Acc:VGNC:95348]	GO:0070461	0	SAGA-type complex	A histone acetyltransferase complex that acetylates nucleosomal histones H2B, H3, or H4 and is required for the expression of a subset of Pol II-transcribed genes. This complex includes the acetyltransferases GCN5/KAT2A or PCAF/KAT2B, several proteins of the ADA, SGF and SPT families, and several TBP-associate proteins (TAFs).
ENSSSCG00000028423		NA	NA	NA	NA	RB binding protein 4, chromatin remodeling factor [Source:VGNC Symbol;Acc:VGNC:98598]	GO:0006338	0	chromatin remodeling	A dynamic process of chromatin reorganization resulting in changes to chromatin structure. These changes allow DNA metabolic processes such as transcriptional regulation, DNA recombination, DNA repair, and DNA replication.
ENSSSCG00000028423		NA	NA	NA	NA	RB binding protein 4, chromatin remodeling factor [Source:VGNC Symbol;Acc:VGNC:98598]	GO:0000781	0	chromosome, telomeric region	The end of a linear chromosome, required for the integrity and maintenance of the end. A chromosome telomere usually includes a region of telomerase-encoded repeats the length of which rarely exceeds 20 bp each and that permits the formation of a telomeric loop (T-loop). The telomeric repeat region is usually preceded by a sub-telomeric region that is gene-poor but rich in repetitive elements. So…
ENSSSCG00000028423		NA	NA	NA	NA	RB binding protein 4, chromatin remodeling factor [Source:VGNC Symbol;Acc:VGNC:98598]	GO:0006260	0	DNA replication	The cellular metabolic process in which a cell duplicates one or more molecules of DNA. DNA replication begins when specific sequences, known as origins of replication, are recognized and bound by initiation proteins, and ends when the original DNA molecule has been completely duplicated and the copies topologically separated. The unit of replication usually corresponds to the genome of the cell,…
ENSSSCG00000028423		NA	NA	NA	NA	RB binding protein 4, chromatin remodeling factor [Source:VGNC Symbol;Acc:VGNC:98598]	GO:0035098	0	ESC/E(Z) complex	A multimeric protein complex that can methylate lysine-27 and lysine-9 residues of histone H3. In Drosophila the core subunits of the complex include ESC, E(Z), CAF1 (NURF-55) and SU(Z)12. In mammals the core subunits of the complex include EED, EZH2, SUZ12 and RBBP4.
ENSSSCG00000007520		17	58985580	59053018	1	GNAS complex locus [Source:VGNC Symbol;Acc:VGNC:110580]	GO:0071514	0	genomic imprinting	The establishment of epigenetic modifications (imprints) during gametogenesis, leading to an asymmetry in the heterochromatin between the maternal and paternal alleles, and differential expression of the corresponding alleles. This asymmetry results from the different epigenetic pathways acting in maternal and paternal gametes.
ENSSSCG00000028423		NA	NA	NA	NA	RB binding protein 4, chromatin remodeling factor [Source:VGNC Symbol;Acc:VGNC:98598]	GO:0042393	0	histone binding	Binding to a histone, any of a group of water-soluble proteins found in association with the DNA of eukaryotic or archaeal chromosomes. They are involved in the condensation and coiling of chromosomes during cell division and have also been implicated in gene regulation and DNA replication. They may be chemically modified (methylated, acetlyated and others) to regulate gene transcription.
ENSSSCG00000002034		7	75977839	75989231	1	apoptotic chromatin condensation inducer 1 [Source:VGNC Symbol;Acc:VGNC:85011]	GO:0003676	0	nucleic acid binding	Binding to a nucleic acid.
ENSSSCG00000028423		NA	NA	NA	NA	RB binding protein 4, chromatin remodeling factor [Source:VGNC Symbol;Acc:VGNC:98598]	GO:0016581	0	NuRD complex	An approximately 2 MDa multi-subunit complex that exhibits ATP-dependent chromatin remodeling activity in addition to histone deacetylase (HDAC) activity, and has been shown to establish transcriptional repression of a number of target genes in vertebrates, invertebrates and fungi. Amongst its subunits, the NuRD complex contains histone deacetylases, histone binding proteins and Mi-2-like protein…
ENSSSCG00000028423		NA	NA	NA	NA	RB binding protein 4, chromatin remodeling factor [Source:VGNC Symbol;Acc:VGNC:98598]	GO:0006355	0	regulation of DNA-templated transcription	Any process that modulates the frequency, rate or extent of cellular DNA-templated transcription.
ENSSSCG00000033946		17	62134196	62174071	-1	death inducer-obliterator 1 [Source:VGNC Symbol;Acc:VGNC:96141]	GO:0048188	0	Set1C/COMPASS complex	A conserved protein complex that catalyzes methylation of histone H3. In Saccharomyces the complex contains Shg1p, Sdc1p, Swd1p, Swd2p, Swd3p, Spp1p, Bre2p, and the trithorax-related Set1p; in mammals it contains the catalytic subunit (SETD1A or SETD1B), WDR5, WDR82, RBBP5, ASH2L/ASH2, CXXC1/CFP1, HCFC1 and DPY30.
ENSSSCG00000002034		7	75977839	75989231	1	apoptotic chromatin condensation inducer 1 [Source:VGNC Symbol;Acc:VGNC:85011]		0
